# Supplementary material for: Two-dimensional semiconducting SnP2Se6 with giant second-harmonic-generation for monolithic on-chip electronic-photonic integration
Source: Nat Commun. 2023 May 2;14:2521. doi: 10.1038/s41467-023-38131-2 (PMC10154306; doi:10.1038/s41467-023-38131-2)
Supplement: Supplementary file 3 — Source Data [file 41467_2023_38131_MOESM3_ESM.xlsx]

## Sheet: Figure 1d
	3 nm		6 nm		8 nm		12 nm		26 nm
x	y	x	y	x	y	x	y	x	y
39.5772	302	39.5772	304	39.5772	303	39.5772	301	39.5772	308
40.303	298	40.303	303	40.303	303	40.303	299	40.303	305
41.0309	296	41.0309	304	41.0309	305	41.0309	298	41.0309	302
41.7567	305	41.7567	306	41.7567	299	41.7567	301	41.7567	309
42.4823	300	42.4823	306	42.4823	309	42.4823	304	42.4823	308
43.2101	302	43.2101	310	43.2101	307	43.2101	305	43.2101	299
43.9356	304	43.9356	306	43.9356	303	43.9356	303	43.9356	305
44.6611	299	44.6611	304	44.6611	305	44.6611	303	44.6611	307
45.3887	305	45.3887	308	45.3887	309	45.3887	307	45.3887	305
46.1141	300	46.1141	299	46.1141	297	46.1141	298	46.1141	300
46.8415	302	46.8415	305	46.8415	302	46.8415	306	46.8415	305
47.5647	300	47.5647	303	47.5647	304	47.5647	301	47.5647	313
48.292	302	48.292	310	48.292	304	48.292	306	48.292	310
49.0172	299	49.0172	296	49.0172	297	49.0172	302	49.0172	302
49.7423	303	49.7423	306	49.7423	301	49.7423	303	49.7423	306
50.4652	308	50.4652	313	50.4652	304	50.4652	302	50.4652	310
51.1923	304	51.1923	302	51.1923	300	51.1923	307	51.1923	307
51.9172	302	51.9172	303	51.9172	304	51.9172	304	51.9172	310
52.6421	308	52.6421	309	52.6421	302	52.6421	307	52.6421	310
53.3669	304	53.3669	310	53.3669	298	53.3669	302	53.3669	307
54.0938	298	54.0938	303	54.0938	302	54.0938	300	54.0938	304
54.8186	308	54.8186	309	54.8186	311	54.8186	307	54.8186	316
55.5432	318	55.5432	313	55.5432	309	55.5432	310	55.5432	319
56.2678	317	56.2678	315	56.2678	313	56.2678	311	56.2678	319
56.9945	325	56.9945	325	56.9945	317	56.9945	318	56.9945	333
57.7168	331	57.7168	326	57.7168	333	57.7168	331	57.7168	341
58.4434	343	58.4434	342	58.4434	339	58.4434	337	58.4434	359
59.1678	372	59.1678	362	59.1678	361	59.1678	370	59.1678	391
59.8921	389	59.8921	390	59.8921	395	59.8921	408	59.8921	442
60.6163	434	60.6163	428	60.6163	431	60.6163	442	60.6163	474
61.3405	483	61.3405	472	61.3405	473	61.3405	497	61.3405	539
62.0668	527	62.0668	501	62.0668	511	62.0668	521	62.0668	611
62.7909	570	62.7909	559	62.7909	553	62.7909	568	62.7909	692
63.5128	585	63.5128	579	63.5128	617	63.5128	583	63.5128	762
64.2389	638	64.2389	606	64.2389	617	64.2389	659	64.2389	818
64.9629	630	64.9629	622	64.9629	607	64.9629	645	64.9629	888
65.6824	637	65.6824	613	65.6824	633	65.6824	687	65.6824	935
66.4084	645	66.4084	606	66.4084	654	66.4084	695	66.4084	1025
67.1321	647	67.1321	625	67.1321	625	67.1321	658	67.1321	1052
67.8559	617	67.8559	598	67.8559	624	67.8559	678	67.8559	1081
68.5795	590	68.5795	560	68.5795	605	68.5795	649	68.5795	1101
69.3031	569	69.3031	558	69.3031	591	69.3031	648	69.3031	1145
70.0266	556	70.0266	558	70.0266	575	70.0266	639	70.0266	1142
70.7522	527	70.7522	523	70.7522	560	70.7522	633	70.7522	1123
71.4735	519	71.4735	504	71.4735	554	71.4735	631	71.4735	1095
72.1969	500	72.1969	490	72.1969	556	72.1969	615	72.1969	1087
72.9223	491	72.9223	488	72.9223	547	72.9223	597	72.9223	1063
73.6434	461	73.6434	461	73.6434	544	73.6434	603	73.6434	1047
74.3666	472	74.3666	468	74.3666	566	74.3666	632	74.3666	1075
75.0898	443	75.0898	476	75.0898	563	75.0898	614	75.0898	983
75.8128	454	75.8128	469	75.8128	555	75.8128	645	75.8128	1053
76.5359	470	76.5359	494	76.5359	594	76.5359	652	76.5359	1024
77.2588	459	77.2588	491	77.2588	617	77.2588	696	77.2588	1036
77.9796	476	77.9796	489	77.9796	688	77.9796	767	77.9796	1101
78.7025	446	78.7025	502	78.7025	751	78.7025	871	78.7025	1141
79.4253	454	79.4253	519	79.4253	797	79.4253	957	79.4253	1240
80.148	461	80.148	524	80.148	802	80.148	1094	80.148	1381
80.8707	466	80.8707	519	80.8707	842	80.8707	1169	80.8707	1553
81.5934	459	81.5934	497	81.5934	814	81.5934	1184	81.5934	1629
82.3138	447	82.3138	504	82.3138	776	82.3138	1158	82.3138	1744
83.0363	449	83.0363	484	83.0363	719	83.0363	1120	83.0363	1800
83.7588	448	83.7588	473	83.7588	687	83.7588	1002	83.7588	1757
84.4812	447	84.4812	476	84.4812	641	84.4812	897	84.4812	1544
85.2036	440	85.2036	454	85.2036	601	85.2036	790	85.2036	1472
85.9259	450	85.9259	459	85.9259	565	85.9259	714	85.9259	1329
86.6482	427	86.6482	452	86.6482	540	86.6482	665	86.6482	1214
87.3682	440	87.3682	448	87.3682	558	87.3682	643	87.3682	1165
88.0903	429	88.0903	443	88.0903	539	88.0903	655	88.0903	1132
88.8103	421	88.8103	441	88.8103	513	88.8103	595	88.8103	1101
89.5323	437	89.5323	447	89.5323	504	89.5323	615	89.5323	1081
90.2521	421	90.2521	426	90.2521	509	90.2521	600	90.2521	1096
90.9741	423	90.9741	434	90.9741	524	90.9741	606	90.9741	1075
91.698	432	91.698	446	91.698	518	91.698	597	91.698	1081
92.4177	416	92.4177	427	92.4177	500	92.4177	570	92.4177	1106
93.1395	426	93.1395	436	93.1395	510	93.1395	590	93.1395	1104
93.8611	420	93.8611	446	93.8611	509	93.8611	576	93.8611	1084
94.5828	405	94.5828	441	94.5828	501	94.5828	591	94.5828	1080
95.3022	418	95.3022	441	95.3022	513	95.3022	573	95.3022	1097
96.0238	431	96.0238	442	96.0238	522	96.0238	573	96.0238	1086
96.7452	427	96.7452	430	96.7452	514	96.7452	583	96.7452	1110
97.4666	422	97.4666	438	97.4666	507	97.4666	589	97.4666	1111
98.1859	420	98.1859	428	98.1859	507	98.1859	591	98.1859	1091
98.905	407	98.905	435	98.905	514	98.905	566	98.905	1112
99.6263	428	99.6263	437	99.6263	503	99.6263	578	99.6263	1086
100.343	422	100.343	426	100.343	490	100.343	569	100.343	1111
101.064	423	101.064	438	101.064	492	101.064	580	101.064	1109
101.785	423	101.785	457	101.785	505	101.785	579	101.785	1086
102.506	399	102.506	433	102.506	483	102.506	580	102.506	1090
103.225	412	103.225	421	103.225	505	103.225	569	103.225	1111
103.946	407	103.946	439	103.946	509	103.946	586	103.946	1118
104.667	424	104.667	426	104.667	499	104.667	553	104.667	1108
105.388	419	105.388	436	105.388	512	105.388	580	105.388	1141
106.106	411	106.106	430	106.106	505	106.106	585	106.106	1128
106.827	424	106.827	426	106.827	507	106.827	583	106.827	1135
107.546	421	107.546	422	107.546	501	107.546	580	107.546	1159
108.262	411	108.262	420	108.262	512	108.262	603	108.262	1122
108.983	413	108.983	429	108.983	504	108.983	575	108.983	1142
109.703	409	109.703	426	109.703	524	109.703	618	109.703	1112
110.423	417	110.423	439	110.423	504	110.423	570	110.423	1115
111.142	408	111.142	428	111.142	501	111.142	576	111.142	1125
111.862	421	111.862	436	111.862	505	111.862	592	111.862	1130
112.58	412	112.58	427	112.58	530	112.58	609	112.58	1084
113.3	424	113.3	421	113.3	529	113.3	598	113.3	1121
114.018	420	114.018	435	114.018	521	114.018	607	114.018	1139
114.738	421	114.738	445	114.738	556	114.738	610	114.738	1126
115.456	412	115.456	438	115.456	537	115.456	608	115.456	1122
116.172	419	116.172	424	116.172	555	116.172	627	116.172	1126
116.892	429	116.892	425	116.892	609	116.892	644	116.892	1160
117.612	417	117.612	447	117.612	625	117.612	667	117.612	1153
118.331	426	118.331	443	118.331	631	118.331	698	118.331	1170
119.047	427	119.047	454	119.047	664	119.047	668	119.047	1213
119.767	412	119.767	438	119.767	661	119.767	726	119.767	1242
120.486	431	120.486	451	120.486	650	120.486	717	120.486	1210
121.204	424	121.204	438	121.204	615	121.204	698	121.204	1190
121.921	410	121.921	438	121.921	596	121.921	676	121.921	1188
122.638	426	122.638	445	122.638	587	122.638	646	122.638	1177
123.358	418	123.358	426	123.358	570	123.358	621	123.358	1170
124.075	407	124.075	427	124.075	552	124.075	621	124.075	1115
124.792	410	124.792	431	124.792	564	124.792	594	124.792	1074
125.512	412	125.512	434	125.512	518	125.512	576	125.512	1037
126.229	412	126.229	431	126.229	533	126.229	578	126.229	1011
126.946	413	126.946	420	126.946	497	126.946	562	126.946	1000
127.665	409	127.665	426	127.665	497	127.665	572	127.665	983
128.382	417	128.382	399	128.382	497	128.382	532	128.382	997
129.098	412	129.098	416	129.098	496	129.098	551	129.098	942
129.813	416	129.813	429	129.813	484	129.813	533	129.813	948
130.532	410	130.532	405	130.532	506	130.532	530	130.532	879
131.251	416	131.251	410	131.251	486	131.251	530	131.251	922
131.967	410	131.967	420	131.967	479	131.967	528	131.967	908
132.684	414	132.684	425	132.684	473	132.684	541	132.684	867
133.401	420	133.401	424	133.401	485	133.401	528	133.401	872
134.119	411	134.119	410	134.119	479	134.119	510	134.119	855
134.833	406	134.833	412	134.833	486	134.833	539	134.833	868
135.55	398	135.55	424	135.55	463	135.55	531	135.55	852
136.268	406	136.268	422	136.268	463	136.268	526	136.268	878
136.984	410	136.984	410	136.984	472	136.984	511	136.984	870
137.701	412	137.701	418	137.701	469	137.701	516	137.701	838
138.417	412	138.417	407	138.417	484	138.417	528	138.417	815
139.135	413	139.135	432	139.135	476	139.135	521	139.135	837
139.851	396	139.851	425	139.851	477	139.851	536	139.851	802
140.567	416	140.567	430	140.567	475	140.567	520	140.567	837
141.283	412	141.283	419	141.283	482	141.283	513	141.283	798
141.999	409	141.999	420	141.999	467	141.999	516	141.999	802
142.712	411	142.712	417	142.712	497	142.712	553	142.712	827
143.428	407	143.428	419	143.428	469	143.428	520	143.428	812
144.146	391	144.146	414	144.146	482	144.146	546	144.146	789
144.862	407	144.862	422	144.862	495	144.862	554	144.862	819
145.577	407	145.577	423	145.577	496	145.577	538	145.577	828
146.293	415	146.293	431	146.293	494	146.293	553	146.293	826
147.01	416	147.01	416	147.01	516	147.01	550	147.01	835
147.724	418	147.724	431	147.724	514	147.724	565	147.724	814
148.437	418	148.437	436	148.437	539	148.437	576	148.437	844
149.154	421	149.154	435	149.154	533	149.154	596	149.154	832
149.869	422	149.869	445	149.869	562	149.869	624	149.869	873
150.585	416	150.585	450	150.585	609	150.585	659	150.585	898
151.3	423	151.3	459	151.3	682	151.3	767	151.3	981
152.015	441	152.015	452	152.015	791	152.015	845	152.015	1055
152.73	437	152.73	476	152.73	952	152.73	1027	152.73	1140
153.443	458	153.443	523	153.443	1130	153.443	1330	153.443	1413
154.158	449	154.158	503	154.158	1299	154.158	1640	154.158	1743
154.875	475	154.875	546	154.875	1447	154.875	1860	154.875	2157
155.59	495	155.59	559	155.59	1451	155.59	2007	155.59	2488
156.302	501	156.302	564	156.302	1410	156.302	2033	156.302	2737
157.019	508	157.019	584	157.019	1269	157.019	1869	157.019	2657
157.734	498	157.734	581	157.734	1116	157.734	1652	157.734	2498
158.444	484	158.444	589	158.444	929	158.444	1360	158.444	2215
159.159	466	159.159	554	159.159	806	159.159	1089	159.159	1780
159.875	454	159.875	533	159.875	739	159.875	896	159.875	1475
160.59	441	160.59	513	160.59	656	160.59	776	160.59	1219
161.302	433	161.302	510	161.302	638	161.302	730	161.302	1095
162.016	456	162.016	480	162.016	623	162.016	709	162.016	1052
162.73	436	162.73	469	162.73	629	162.73	707	162.73	973
163.445	445	163.445	478	163.445	640	163.445	685	163.445	991
164.157	421	164.157	472	164.157	616	164.157	705	164.157	959
164.871	422	164.871	487	164.871	633	164.871	708	164.871	993
165.587	441	165.587	479	165.587	595	165.587	698	165.587	930
166.301	413	166.301	471	166.301	575	166.301	634	166.301	906
167.013	432	167.013	459	167.013	570	167.013	632	167.013	873
167.725	416	167.725	435	167.725	557	167.725	627	167.725	869
168.438	415	168.438	450	168.438	543	168.438	591	168.438	829
169.15	424	169.15	441	169.15	519	169.15	599	169.15	839
169.866	407	169.866	423	169.866	527	169.866	613	169.866	824
170.58	411	170.58	423	170.58	524	170.58	577	170.58	830
171.293	412	171.293	420	171.293	537	171.293	609	171.293	818
172.005	406	172.005	426	172.005	555	172.005	612	172.005	823
172.716	408	172.716	436	172.716	565	172.716	631	172.716	846
173.429	404	173.429	419	173.429	588	173.429	638	173.429	866
174.143	400	174.143	436	174.143	590	174.143	681	174.143	868
174.854	418	174.854	410	174.854	603	174.854	678	174.854	880
175.569	405	175.569	414	175.569	609	175.569	689	175.569	916
176.283	409	176.283	415	176.283	625	176.283	722	176.283	947
176.992	403	176.992	415	176.992	608	176.992	726	176.992	951
177.705	400	177.705	417	177.705	625	177.705	786	177.705	997
178.418	409	178.418	423	178.418	645	178.418	743	178.418	989
179.131	411	179.131	428	179.131	610	179.131	750	179.131	1031
179.842	405	179.842	431	179.842	620	179.842	770	179.842	1085
180.555	399	180.555	430	180.555	622	180.555	789	180.555	1097
181.265	415	181.265	419	181.265	614	181.265	782	181.265	1097
181.978	404	181.978	411	181.978	589	181.978	799	181.978	1122
182.689	409	182.689	418	182.689	605	182.689	822	182.689	1171
183.401	400	183.401	429	183.401	613	183.401	854	183.401	1221
184.114	412	184.114	423	184.114	610	184.114	854	184.114	1226
184.822	406	184.822	423	184.822	594	184.822	839	184.822	1303
185.535	411	185.535	410	185.535	616	185.535	851	185.535	1331
186.247	405	186.247	416	186.247	572	186.247	836	186.247	1276
186.96	403	186.96	423	186.96	563	186.96	787	186.96	1226
187.67	413	187.67	409	187.67	535	187.67	720	187.67	1130
188.382	403	188.382	410	188.382	514	188.382	689	188.382	1061
189.092	401	189.092	409	189.092	505	189.092	663	189.092	984
189.805	401	189.805	416	189.805	491	189.805	621	189.805	918
190.512	416	190.512	419	190.512	502	190.512	608	190.512	888
191.225	391	191.225	402	191.225	495	191.225	604	191.225	843
191.937	399	191.937	407	191.937	479	191.937	582	191.937	848
192.644	392	192.644	415	192.644	479	192.644	578	192.644	827
193.356	392	193.356	394	193.356	490	193.356	560	193.356	778
194.068	403	194.068	405	194.068	478	194.068	557	194.068	765
194.78	397	194.78	414	194.78	493	194.78	552	194.78	767
195.49	406	195.49	403	195.49	470	195.49	545	195.49	737
196.199	396	196.199	412	196.199	474	196.199	544	196.199	763
196.909	394	196.909	405	196.909	458	196.909	526	196.909	734
197.62	381	197.62	409	197.62	453	197.62	523	197.62	719
198.33	404	198.33	394	198.33	476	198.33	529	198.33	708
199.041	396	199.041	405	199.041	456	199.041	535	199.041	684
199.753	385	199.753	399	199.753	454	199.753	521	199.753	672
200.458	402	200.458	404	200.458	437	200.458	523	200.458	691
201.169	400	201.169	392	201.169	458	201.169	511	201.169	665
201.88	377	201.88	391	201.88	450	201.88	509	201.88	654
202.591	391	202.591	415	202.591	453	202.591	512	202.591	667
203.298	393	203.298	397	203.298	459	203.298	504	203.298	653
204.007	385	204.007	401	204.007	452	204.007	486	204.007	638
204.718	401	204.718	408	204.718	459	204.718	498	204.718	636
205.429	398	205.429	398	205.429	456	205.429	505	205.429	633
206.136	392	206.136	400	206.136	437	206.136	487	206.136	620
206.847	402	206.847	396	206.847	448	206.847	495	206.847	625
207.556	390	207.556	401	207.556	441	207.556	496	207.556	619
208.264	389	208.264	408	208.264	440	208.264	488	208.264	616
208.973	410	208.973	412	208.973	454	208.973	486	208.973	612
209.684	388	209.684	393	209.684	454	209.684	487	209.684	619
210.394	395	210.394	408	210.394	471	210.394	500	210.394	636
211.099	391	211.099	409	211.099	472	211.099	507	211.099	610
211.809	395	211.809	411	211.809	468	211.809	511	211.809	636
212.52	400	212.52	406	212.52	479	212.52	523	212.52	641
213.228	405	213.228	417	213.228	487	213.228	519	213.228	645
213.934	414	213.934	424	213.934	509	213.934	539	213.934	660
214.644	411	214.644	405	214.644	524	214.644	559	214.644	655
215.352	416	215.352	424	215.352	542	215.352	603	215.352	690
216.061	413	216.061	432	216.061	562	216.061	621	216.061	709
216.769	410	216.769	439	216.769	573	216.769	634	216.769	762
217.477	427	217.477	434	217.477	607	217.477	641	217.477	783
218.187	422	218.187	434	218.187	614	218.187	621	218.187	798
218.892	431	218.892	434	218.892	578	218.892	618	218.892	791
219.601	431	219.601	450	219.601	583	219.601	595	219.601	771
220.305	412	220.305	449	220.305	563	220.305	565	220.305	729
221.013	413	221.013	420	221.013	522	221.013	559	221.013	717
221.717	410	221.717	439	221.717	518	221.717	560	221.717	678
222.425	424	222.425	423	222.425	514	222.425	562	222.425	697
223.133	426	223.133	432	223.133	506	223.133	520	223.133	649
223.836	421	223.836	426	223.836	486	223.836	532	223.836	669
224.542	421	224.542	424	224.542	497	224.542	532	224.542	652
225.248	440	225.248	424	225.248	475	225.248	528	225.248	654
225.955	433	225.955	426	225.955	489	225.955	526	225.955	645
226.657	438	226.657	454	226.657	484	226.657	541	226.657	637
227.364	425	227.364	435	227.364	481	227.364	519	227.364	674
228.07	431	228.07	429	228.07	497	228.07	554	228.07	642
228.775	447	228.775	419	228.775	493	228.775	543	228.775	635
229.478	422	229.478	435	229.478	496	229.478	545	229.478	622
230.184	448	230.184	439	230.184	483	230.184	529	230.184	640
230.891	438	230.891	434	230.891	486	230.891	551	230.891	655
231.596	438	231.596	444	231.596	486	231.596	564	231.596	653
232.299	433	232.299	456	232.299	496	232.299	540	232.299	651
233.004	438	233.004	439	233.004	488	233.004	546	233.004	658
233.711	435	233.711	452	233.711	490	233.711	535	233.711	657
234.414	439	234.414	442	234.414	510	234.414	554	234.414	638
235.117	434	235.117	424	235.117	484	235.117	515	235.117	655
235.824	448	235.824	441	235.824	508	235.824	544	235.824	648
236.529	444	236.529	453	236.529	497	236.529	541	236.529	638
237.232	420	237.232	451	237.232	515	237.232	558	237.232	636
237.936	438	237.936	435	237.936	498	237.936	552	237.936	663
238.641	436	238.641	441	238.641	507	238.641	551	238.641	635
239.347	444	239.347	447	239.347	499	239.347	546	239.347	657
240.05	436	240.05	446	240.05	498	240.05	550	240.05	645
240.753	452	240.753	461	240.753	501	240.753	556	240.753	663
241.459	442	241.459	456	241.459	514	241.459	543	241.459	647
242.161	441	242.161	445	242.161	493	242.161	547	242.161	671
242.865	437	242.865	457	242.865	507	242.865	565	242.865	649
243.568	442	243.568	453	243.568	504	243.568	544	243.568	649
244.274	450	244.274	435	244.274	491	244.274	543	244.274	648
244.976	461	244.976	445	244.976	498	244.976	566	244.976	628
245.68	451	245.68	454	245.68	508	245.68	549	245.68	654
246.384	458	246.384	438	246.384	507	246.384	582	246.384	647
247.088	458	247.088	452	247.088	500	247.088	558	247.088	629
247.79	444	247.79	454	247.79	501	247.79	552	247.79	667
248.492	449	248.492	450	248.492	510	248.492	568	248.492	649
249.196	447	249.196	440	249.196	502	249.196	546	249.196	639
249.899	434	249.899	452	249.899	511	249.899	558	249.899	653
250.603	463	250.603	451	250.603	521	250.603	569	250.603	657
251.305	462	251.305	451	251.305	501	251.305	575	251.305	644
252.008	459	252.008	447	252.008	514	252.008	576	252.008	669
252.712	458	252.712	455	252.712	488	252.712	575	252.712	665
253.416	456	253.416	467	253.416	517	253.416	544	253.416	664
254.117	451	254.117	460	254.117	497	254.117	557	254.117	665
254.82	452	254.82	445	254.82	504	254.82	555	254.82	659
255.522	454	255.522	454	255.522	498	255.522	567	255.522	671
256.223	455	256.223	473	256.223	505	256.223	573	256.223	652
256.926	439	256.926	470	256.926	498	256.926	565	256.926	660
257.629	448	257.629	458	257.629	504	257.629	572	257.629	657
258.332	469	258.332	476	258.332	517	258.332	586	258.332	663
259.034	452	259.034	459	259.034	503	259.034	546	259.034	649
259.736	456	259.736	452	259.736	495	259.736	546	259.736	646
260.438	463	260.438	463	260.438	497	260.438	546	260.438	657
261.138	459	261.138	468	261.138	515	261.138	546	261.138	643
261.841	454	261.841	481	261.841	508	261.841	584	261.841	647
262.544	452	262.544	472	262.544	510	262.544	541	262.544	638
263.243	460	263.243	463	263.243	500	263.243	546	263.243	641
263.945	455	263.945	452	263.945	491	263.945	534	263.945	641
264.648	446	264.648	453	264.648	505	264.648	532	264.648	611
265.35	459	265.35	452	265.35	485	265.35	537	265.35	646
266.051	472	266.051	462	266.051	500	266.051	540	266.051	623
266.753	451	266.753	457	266.753	504	266.753	535	266.753	620
267.456	450	267.456	437	267.456	494	267.456	534	267.456	606
268.155	446	268.155	468	268.155	501	268.155	533	268.155	607
268.856	452	268.856	439	268.856	482	268.856	518	268.856	599
269.559	444	269.559	449	269.559	490	269.559	521	269.559	600
270.259	449	270.259	461	270.259	487	270.259	517	270.259	566
270.958	440	270.958	463	270.958	482	270.958	515	270.958	576
271.659	446	271.659	448	271.659	498	271.659	503	271.659	576
272.359	439	272.359	452	272.359	467	272.359	516	272.359	565
273.061	451	273.061	438	273.061	495	273.061	500	273.061	555
273.761	443	273.761	446	273.761	495	273.761	475	273.761	562
274.463	441	274.463	446	274.463	472	274.463	504	274.463	552
275.163	449	275.163	438	275.163	477	275.163	492	275.163	564
275.863	449	275.863	459	275.863	478	275.863	504	275.863	536
276.564	448	276.564	458	276.564	489	276.564	483	276.564	535
277.264	448	277.264	455	277.264	479	277.264	514	277.264	534
277.965	459	277.965	456	277.965	472	277.965	486	277.965	550
278.665	450	278.665	458	278.665	476	278.665	502	278.665	560
279.365	440	279.365	451	279.365	473	279.365	493	279.365	559
280.064	445	280.064	447	280.064	468	280.064	479	280.064	522
280.765	448	280.765	449	280.765	464	280.765	479	280.765	527
281.463	437	281.463	453	281.463	462	281.463	490	281.463	540
282.164	448	282.164	444	282.164	483	282.164	495	282.164	548
282.865	469	282.865	449	282.865	468	282.865	496	282.865	535
283.563	453	283.563	454	283.563	476	283.563	480	283.563	533
284.262	459	284.262	450	284.262	490	284.262	486	284.262	538
284.962	448	284.962	437	284.962	462	284.962	489	284.962	531
285.662	437	285.662	450	285.662	470	285.662	491	285.662	541
286.361	443	286.361	445	286.361	495	286.361	487	286.361	540
287.061	443	287.061	448	287.061	488	287.061	490	287.061	516
287.759	453	287.759	452	287.759	486	287.759	497	287.759	527
288.459	462	288.459	456	288.459	480	288.459	497	288.459	546
289.158	460	289.158	459	289.158	496	289.158	469	289.158	530
289.857	464	289.857	466	289.857	475	289.857	491	289.857	538
290.555	447	290.555	447	290.555	487	290.555	476	290.555	522
291.254	457	291.254	447	291.254	485	291.254	507	291.254	533
291.952	459	291.952	460	291.952	501	291.952	480	291.952	531
292.652	467	292.652	476	292.652	495	292.652	477	292.652	543
293.35	460	293.35	453	293.35	481	293.35	492	293.35	554
294.048	468	294.048	463	294.048	507	294.048	488	294.048	537
294.748	460	294.748	464	294.748	486	294.748	508	294.748	540
295.445	466	295.445	465	295.445	498	295.445	490	295.445	548
296.144	477	296.144	463	296.144	503	296.144	508	296.144	521
296.843	476	296.843	475	296.843	501	296.843	516	296.843	533
297.539	472	297.539	463	297.539	507	297.539	501	297.539	533
298.238	494	298.238	479	298.238	496	298.238	522	298.238	544
298.937	488	298.937	480	298.937	513	298.937	513	298.937	545
299.633	500	299.633	492	299.633	507	299.633	526	299.633	558
300.332	517	300.332	490	300.332	523	300.332	529	300.332	544
301.03	520	301.03	507	301.03	528	301.03	525	301.03	539
301.727	526	301.727	506	301.727	542	301.727	533	301.727	552
302.425	500	302.425	499	302.425	534	302.425	515	302.425	546
303.122	489	303.122	492	303.122	523	303.122	531	303.122	564
303.821	487	303.821	501	303.821	547	303.821	511	303.821	545
304.519	495	304.519	502	304.519	507	304.519	508	304.519	558
305.215	483	305.215	518	305.215	518	305.215	515	305.215	556
305.913	490	305.913	506	305.913	526	305.913	497	305.913	533
306.61	490	306.61	510	306.61	524	306.61	532	306.61	529
307.306	466	307.306	483	307.306	508	307.306	517	307.306	530
308.004	480	308.004	468	308.004	507	308.004	502	308.004	534
308.701	484	308.701	484	308.701	509	308.701	485	308.701	526
309.397	472	309.397	473	309.397	510	309.397	511	309.397	540
310.095	471	310.095	486	310.095	512	310.095	498	310.095	531
310.791	448	310.791	471	310.791	492	310.791	493	310.791	559
311.489	466	311.489	453	311.489	502	311.489	507	311.489	543
312.184	447	312.184	468	312.184	500	312.184	496	312.184	551
312.881	452	312.881	464	312.881	490	312.881	497	312.881	536
313.578	446	313.578	463	313.578	486	313.578	489	313.578	522
314.275	456	314.275	454	314.275	483	314.275	495	314.275	537
314.97	457	314.97	450	314.97	481	314.97	484	314.97	524
315.666	451	315.666	447	315.666	484	315.666	485	315.666	529
316.363	463	316.363	457	316.363	488	316.363	489	316.363	523
317.06	450	317.06	453	317.06	470	317.06	489	317.06	531
317.755	442	317.755	451	317.755	482	317.755	470	317.755	511
318.451	451	318.451	442	318.451	503	318.451	485	318.451	516
319.147	449	319.147	445	319.147	485	319.147	470	319.147	533
319.842	445	319.842	447	319.842	488	319.842	485	319.842	531
320.539	447	320.539	446	320.539	489	320.539	491	320.539	519
321.235	447	321.235	443	321.235	474	321.235	487	321.235	518
321.93	429	321.93	450	321.93	478	321.93	482	321.93	531
322.625	427	322.625	454	322.625	474	322.625	463	322.625	520
323.321	417	323.321	439	323.321	491	323.321	482	323.321	501
324.017	433	324.017	438	324.017	464	324.017	478	324.017	507
324.712	444	324.712	444	324.712	464	324.712	473	324.712	506
325.407	432	325.407	435	325.407	469	325.407	495	325.407	525
326.101	444	326.101	430	326.101	463	326.101	485	326.101	506
326.798	431	326.798	445	326.798	462	326.798	465	326.798	533
327.492	429	327.492	439	327.492	462	327.492	483	327.492	514
328.186	438	328.186	440	328.186	484	328.186	464	328.186	538
328.883	427	328.883	440	328.883	464	328.883	468	328.883	507
329.578	429	329.578	436	329.578	455	329.578	464	329.578	528
330.272	434	330.272	435	330.272	468	330.272	453	330.272	517
330.965	423	330.965	441	330.965	450	330.965	488	330.965	516
331.661	427	331.661	448	331.661	454	331.661	463	331.661	533
332.355	421	332.355	441	332.355	478	332.355	474	332.355	502
333.049	427	333.049	431	333.049	458	333.049	456	333.049	502
333.744	442	333.744	435	333.744	461	333.744	458	333.744	512
334.44	429	334.44	434	334.44	452	334.44	468	334.44	515
335.134	444	335.134	426	335.134	465	335.134	481	335.134	509
335.827	422	335.827	434	335.827	455	335.827	471	335.827	524
336.521	423	336.521	426	336.521	457	336.521	456	336.521	511
337.215	422	337.215	429	337.215	462	337.215	465	337.215	500
337.909	439	337.909	424	337.909	453	337.909	474	337.909	514
338.603	412	338.603	422	338.603	451	338.603	470	338.603	492
339.297	422	339.297	408	339.297	446	339.297	450	339.297	501
339.991	416	339.991	439	339.991	464	339.991	468	339.991	519
340.683	407	340.683	424	340.683	463	340.683	478	340.683	518
341.377	418	341.377	434	341.377	453	341.377	475	341.377	509
342.071	424	342.071	438	342.071	456	342.071	463	342.071	488
342.765	412	342.765	421	342.765	441	342.765	457	342.765	505
343.458	427	343.458	434	343.458	448	343.458	466	343.458	502
344.152	430	344.152	427	344.152	467	344.152	474	344.152	508
344.845	413	344.845	418	344.845	451	344.845	459	344.845	503
345.537	431	345.537	420	345.537	445	345.537	469	345.537	502
346.23	418	346.23	422	346.23	453	346.23	464	346.23	502
346.923	428	346.923	422	346.923	447	346.923	460	346.923	493
347.616	405	347.616	415	347.616	448	347.616	458	347.616	498
348.309	424	348.309	433	348.309	452	348.309	456	348.309	498
349.002	411	349.002	421	349.002	433	349.002	479	349.002	489
349.695	418	349.695	421	349.695	444	349.695	464	349.695	505
350.387	410	350.387	414	350.387	438	350.387	454	350.387	490
351.079	420	351.079	428	351.079	464	351.079	466	351.079	505
351.772	412	351.772	426	351.772	451	351.772	466	351.772	491
352.465	413	352.465	418	352.465	452	352.465	459	352.465	485
353.157	424	353.157	415	353.157	439	353.157	455	353.157	511
353.849	394	353.849	419	353.849	445	353.849	450	353.849	477
354.541	420	354.541	412	354.541	434	354.541	449	354.541	499
355.234	410	355.234	413	355.234	440	355.234	469	355.234	498
355.926	426	355.926	413	355.926	442	355.926	449	355.926	486
356.617	423	356.617	437	356.617	458	356.617	464	356.617	492
357.31	407	357.31	426	357.31	450	357.31	462	357.31	483
358.001	425	358.001	433	358.001	450	358.001	450	358.001	507
358.693	422	358.693	427	358.693	449	358.693	448	358.693	505
359.385	427	359.385	421	359.385	458	359.385	462	359.385	490
360.077	405	360.077	416	360.077	430	360.077	440	360.077	489
360.769	416	360.769	416	360.769	442	360.769	445	360.769	492
361.46	412	361.46	416	361.46	440	361.46	462	361.46	482
362.152	411	362.152	409	362.152	428	362.152	449	362.152	488
362.844	419	362.844	404	362.844	445	362.844	449	362.844	501
363.535	418	363.535	422	363.535	440	363.535	451	363.535	484
364.225	407	364.225	410	364.225	440	364.225	437	364.225	478
364.916	402	364.916	400	364.916	436	364.916	455	364.916	490
365.607	428	365.607	409	365.607	436	365.607	444	365.607	499
366.298	414	366.298	431	366.298	447	366.298	449	366.298	500
366.99	407	366.99	421	366.99	442	366.99	456	366.99	484
367.681	401	367.681	416	367.681	438	367.681	444	367.681	474
368.371	397	368.371	430	368.371	439	368.371	445	368.371	494
369.061	410	369.061	430	369.061	451	369.061	439	369.061	475
369.752	406	369.752	417	369.752	428	369.752	449	369.752	479
370.444	411	370.444	405	370.444	447	370.444	461	370.444	496
371.134	419	371.134	410	371.134	437	371.134	445	371.134	479
371.824	407	371.824	401	371.824	428	371.824	440	371.824	484
372.514	395	372.514	412	372.514	430	372.514	457	372.514	492
373.205	418	373.205	422	373.205	429	373.205	451	373.205	484
373.895	410	373.895	400	373.895	445	373.895	447	373.895	492
374.585	403	374.585	409	374.585	437	374.585	441	374.585	460
375.274	408	375.274	416	375.274	434	375.274	452	375.274	481
375.964	406	375.964	420	375.964	434	375.964	448	375.964	502
376.654	414	376.654	410	376.654	440	376.654	446	376.654	483
377.344	412	377.344	412	377.344	441	377.344	460	377.344	472
378.034	417	378.034	408	378.034	446	378.034	428	378.034	466
378.724	411	378.724	402	378.724	442	378.724	446	378.724	473
379.413	404	379.413	412	379.413	432	379.413	435	379.413	477
380.103	397	380.103	414	380.103	432	380.103	456	380.103	481
380.793	410	380.793	417	380.793	443	380.793	453	380.793	466
381.481	397	381.481	408	381.481	436	381.481	435	381.481	471
382.171	407	382.171	399	382.171	431	382.171	443	382.171	476
382.861	410	382.861	402	382.861	425	382.861	450	382.861	473
383.55	396	383.55	401	383.55	433	383.55	438	383.55	491
384.238	399	384.238	405	384.238	442	384.238	456	384.238	464
384.928	402	384.928	415	384.928	441	384.928	448	384.928	481
385.618	409	385.618	407	385.618	419	385.618	448	385.618	484
386.306	409	386.306	413	386.306	429	386.306	439	386.306	468
386.994	393	386.994	427	386.994	429	386.994	447	386.994	462
387.683	389	387.683	402	387.683	415	387.683	438	387.683	457
388.373	391	388.373	411	388.373	431	388.373	446	388.373	461
389.061	404	389.061	411	389.061	436	389.061	453	389.061	468
389.748	401	389.748	399	389.748	420	389.748	457	389.748	477
390.438	393	390.438	389	390.438	415	390.438	433	390.438	459
391.126	404	391.126	414	391.126	435	391.126	440	391.126	456
391.814	394	391.814	399	391.814	431	391.814	423	391.814	474
392.502	405	392.502	398	392.502	429	392.502	443	392.502	483
393.191	394	393.191	404	393.191	429	393.191	429	393.191	478
393.878	412	393.878	395	393.878	426	393.878	438	393.878	465
394.566	390	394.566	409	394.566	433	394.566	429	394.566	443
395.254	410	395.254	411	395.254	428	395.254	438	395.254	464
395.943	392	395.943	403	395.943	422	395.943	436	395.943	467
396.631	392	396.631	400	396.631	426	396.631	418	396.631	455
397.318	403	397.318	403	397.318	430	397.318	447	397.318	468
398.006	399	398.006	412	398.006	415	398.006	446	398.006	459
398.693	398	398.693	404	398.693	426	398.693	440	398.693	469
399.38	402	399.38	410	399.38	422	399.38	439	399.38	484
400.069	387	400.069	406	400.069	417	400.069	440	400.069	456
400.756	404	400.756	394	400.756	410	400.756	432	400.756	449
401.444	392	401.444	406	401.444	413	401.444	432	401.444	447
402.129	393	402.129	382	402.129	413	402.129	438	402.129	452
402.817	400	402.817	405	402.817	425	402.817	433	402.817	472
403.505	393	403.505	403	403.505	426	403.505	425	403.505	447
404.192	399	404.192	417	404.192	421	404.192	429	404.192	457
404.879	395	404.879	400	404.879	416	404.879	433	404.879	458
405.565	392	405.565	410	405.565	418	405.565	439	405.565	467
406.252	396	406.252	403	406.252	428	406.252	423	406.252	449
406.939	390	406.939	394	406.939	417	406.939	424	406.939	450
407.625	387	407.625	412	407.625	413	407.625	425	407.625	457
408.313	396	408.313	403	408.313	425	408.313	435	408.313	463
408.999	400	408.999	401	408.999	423	408.999	431	408.999	455
409.684	405	409.684	396	409.684	419	409.684	438	409.684	448
410.371	401	410.371	402	410.371	424	410.371	428	410.371	457
411.058	406	411.058	397	411.058	416	411.058	434	411.058	438
411.744	402	411.744	395	411.744	430	411.744	443	411.744	457
412.43	388	412.43	405	412.43	420	412.43	428	412.43	455
413.117	388	413.117	391	413.117	424	413.117	429	413.117	457
413.803	396	413.803	384	413.803	408	413.803	437	413.803	446
414.487	400	414.487	397	414.487	428	414.487	443	414.487	450
415.175	405	415.175	400	415.175	413	415.175	441	415.175	451
415.861	382	415.861	396	415.861	421	415.861	429	415.861	448
416.545	397	416.545	401	416.545	411	416.545	421	416.545	451
417.23	398	417.23	400	417.23	428	417.23	423	417.23	451
417.918	397	417.918	388	417.918	417	417.918	425	417.918	444
418.603	399	418.603	408	418.603	410	418.603	434	418.603	450
419.288	399	419.288	399	419.288	417	419.288	427	419.288	449
419.973	400	419.973	407	419.973	416	419.973	427	419.973	440
420.659	394	420.659	394	420.659	425	420.659	421	420.659	456
421.345	386	421.345	397	421.345	419	421.345	421	421.345	467
422.029	385	422.029	401	422.029	429	422.029	408	422.029	439
422.714	398	422.714	405	422.714	415	422.714	434	422.714	440
423.4	395	423.4	387	423.4	412	423.4	427	423.4	456
424.084	393	424.084	403	424.084	411	424.084	427	424.084	455
424.768	405	424.768	407	424.768	415	424.768	437	424.768	457
425.455	395	425.455	386	425.455	410	425.455	433	425.455	434
426.139	410	426.139	405	426.139	431	426.139	438	426.139	440
426.824	393	426.824	418	426.824	420	426.824	430	426.824	441
427.508	402	427.508	411	427.508	414	427.508	421	427.508	444
428.192	401	428.192	412	428.192	412	428.192	434	428.192	463
428.877	387	428.877	408	428.877	424	428.877	425	428.877	469
429.562	386	429.562	399	429.562	432	429.562	458	429.562	449
430.244	404	430.244	407	430.244	426	430.244	461	430.244	452
430.929	392	430.929	398	430.929	431	430.929	449	430.929	462
431.614	398	431.614	408	431.614	415	431.614	431	431.614	464
432.298	407	432.298	399	432.298	433	432.298	456	432.298	464
432.982	411	432.982	404	432.982	437	432.982	468	432.982	495
433.668	409	433.668	402	433.668	425	433.668	454	433.668	459
434.351	394	434.351	403	434.351	445	434.351	465	434.351	493
435.033	407	435.033	411	435.033	432	435.033	456	435.033	492
435.717	405	435.717	403	435.717	432	435.717	444	435.717	474
436.402	391	436.402	430	436.402	437	436.402	453	436.402	464
437.085	402	437.085	405	437.085	426	437.085	434	437.085	453
437.767	409	437.767	405	437.767	426	437.767	456	437.767	472
438.452	396	438.452	405	438.452	441	438.452	456	438.452	460
439.135	391	439.135	407	439.135	426	439.135	455	439.135	470
439.817	385	439.817	390	439.817	442	439.817	431	439.817	464
440.502	390	440.502	399	440.502	427	440.502	433	440.502	463
441.185	397	441.185	389	441.185	433	441.185	435	441.185	450
441.868	376	441.868	394	441.868	423	441.868	439	441.868	464
442.55	394	442.55	396	442.55	421	442.55	441	442.55	453
443.233	380	443.233	406	443.233	432	443.233	452	443.233	474
443.916	399	443.916	401	443.916	420	443.916	453	443.916	469
444.599	386	444.599	405	444.599	436	444.599	462	444.599	476
445.281	376	445.281	385	445.281	425	445.281	458	445.281	481
445.964	383	445.964	397	445.964	430	445.964	475	445.964	491
446.647	370	446.647	393	446.647	442	446.647	466	446.647	493
447.33	394	447.33	413	447.33	425	447.33	461	447.33	518
448.012	391	448.012	388	448.012	425	448.012	469	448.012	512
448.695	394	448.695	394	448.695	436	448.695	449	448.695	500
449.376	383	449.376	385	449.376	435	449.376	451	449.376	485
450.058	380	450.058	390	450.058	420	450.058	425	450.058	475
450.741	374	450.741	389	450.741	417	450.741	433	450.741	468
451.423	379	451.423	399	451.423	422	451.423	430	451.423	454
452.105	377	452.105	401	452.105	423	452.105	419	452.105	457
452.787	374	452.787	388	452.787	410	452.787	428	452.787	443
453.468	372	453.468	392	453.468	409	453.468	401	453.468	423
454.15	366	454.15	389	454.15	398	454.15	412	454.15	445
454.831	371	454.831	389	454.831	400	454.831	412	454.831	437
455.514	362	455.514	393	455.514	399	455.514	405	455.514	421
456.195	362	456.195	373	456.195	404	456.195	404	456.195	409
456.876	367	456.876	380	456.876	382	456.876	402	456.876	427
457.557	363	457.557	375	457.557	394	457.557	405	457.557	408
458.24	363	458.24	375	458.24	397	458.24	408	458.24	425
458.92	359	458.92	369	458.92	393	458.92	407	458.92	434
459.602	378	459.602	384	459.602	399	459.602	398	459.602	428
460.282	366	460.282	382	460.282	403	460.282	417	460.282	411
460.965	371	460.965	376	460.965	398	460.965	408	460.965	416
461.645	375	461.645	379	461.645	401	461.645	411	461.645	429
462.325	373	462.325	372	462.325	398	462.325	407	462.325	417
463.006	371	463.006	376	463.006	400	463.006	414	463.006	424
463.688	363	463.688	371	463.688	393	463.688	404	463.688	422
464.369	382	464.369	382	464.369	379	464.369	411	464.369	430
465.048	378	465.048	375	465.048	397	465.048	404	465.048	423
465.728	383	465.728	390	465.728	406	465.728	406	465.728	429
466.411	383	466.411	384	466.411	409	466.411	420	466.411	432
467.092	368	467.092	369	467.092	400	467.092	403	467.092	432
467.77	373	467.77	370	467.77	403	467.77	397	467.77	434
468.451	388	468.451	386	468.451	385	468.451	415	468.451	422
469.132	369	469.132	382	469.132	413	469.132	409	469.132	435
469.813	371	469.813	388	469.813	414	469.813	420	469.813	429
470.492	373	470.492	378	470.492	406	470.492	397	470.492	417
471.171	379	471.171	374	471.171	407	471.171	416	471.171	429
471.852	385	471.852	392	471.852	398	471.852	418	471.852	435
472.533	385	472.533	390	472.533	411	472.533	420	472.533	432
473.212	378	473.212	381	473.212	405	473.212	405	473.212	434
473.892	386	473.892	388	473.892	404	473.892	430	473.892	451
474.571	386	474.571	389	474.571	400	474.571	413	474.571	436
475.25	370	475.25	391	475.25	416	475.25	432	475.25	438
475.93	386	475.93	388	475.93	408	475.93	414	475.93	450
476.61	380	476.61	408	476.61	409	476.61	429	476.61	449
477.287	369	477.287	395	477.287	418	477.287	427	477.287	462
477.967	387	477.967	395	477.967	423	477.967	445	477.967	443
478.646	387	478.646	382	478.646	418	478.646	435	478.646	422
479.326	398	479.326	399	479.326	432	479.326	433	479.326	451
480.005	403	480.005	406	480.005	409	480.005	437	480.005	450
480.685	397	480.685	401	480.685	432	480.685	444	480.685	465
481.363	391	481.363	406	481.363	423	481.363	433	481.363	449
482.043	393	482.043	401	482.043	429	482.043	428	482.043	428
482.719	396	482.719	410	482.719	435	482.719	414	482.719	446
483.401	402	483.401	394	483.401	428	483.401	423	483.401	440
484.079	406	484.079	411	484.079	437	484.079	423	484.079	444
484.757	408	484.757	414	484.757	426	484.757	440	484.757	433
485.435	425	485.435	416	485.435	433	485.435	437	485.435	450
486.113	414	486.113	419	486.113	431	486.113	446	486.113	440
486.792	411	486.792	417	486.792	441	486.792	448	486.792	447
487.47	424	487.47	410	487.47	447	487.47	463	487.47	453
488.15	421	488.15	436	488.15	445	488.15	451	488.15	443
488.827	434	488.827	431	488.827	461	488.827	444	488.827	468
489.505	436	489.505	422	489.505	459	489.505	456	489.505	454
490.182	437	490.182	437	490.182	457	490.182	448	490.182	444
490.86	450	490.86	442	490.86	471	490.86	461	490.86	449
491.538	456	491.538	450	491.538	467	491.538	476	491.538	468
492.219	451	492.219	435	492.219	467	492.219	461	492.219	459
492.894	443	492.894	443	492.894	475	492.894	472	492.894	458
493.571	468	493.571	459	493.571	480	493.571	465	493.571	484
494.25	465	494.25	452	494.25	458	494.25	480	494.25	485
494.926	466	494.926	473	494.926	474	494.926	479	494.926	472
495.603	462	495.603	463	495.603	474	495.603	477	495.603	473
496.28	453	496.28	460	496.28	468	496.28	474	496.28	472
496.961	469	496.961	447	496.961	487	496.961	464	496.961	455
497.636	468	497.636	464	497.636	479	497.636	485	497.636	488
498.313	474	498.313	474	498.313	481	498.313	475	498.313	473
498.992	473	498.992	457	498.992	484	498.992	470	498.992	462
499.668	497	499.668	465	499.668	486	499.668	477	499.668	483
500.343	497	500.343	493	500.343	494	500.343	498	500.343	502

## Sheet: Figure 1e
							Inset:
Wavelength (nm)	Absorbance							Energy (eV)	(αhv)^2
	2 L	3 L	4 L	5 L	16 L				2 L	3 L	4 L	5 L	16 L
x	y1	y2	y3	y4	y5			x	y1	y2	y3	y4	y5
203.042	0.06755	0.08021	0.09305	0.09969	0.17259			2.80142	0.55568	0.61148	0.82274	1.35021	3.79914
203.424	0.06884	0.08237	0.09534	0.10205	0.17812			2.79893	0.55431	0.61026	0.82424	1.35109	3.80786
203.806	0.07076	0.0847	0.09821	0.10477	0.18389			2.79645	0.55203	0.60917	0.82427	1.34986	3.81177
204.187	0.07352	0.08729	0.10159	0.10787	0.18966			2.79397	0.54972	0.60907	0.8236	1.34809	3.8153
204.569	0.07717	0.09013	0.10533	0.11135	0.19542			2.79149	0.54785	0.60994	0.82227	1.34581	3.81692
204.95	0.08141	0.09314	0.1093	0.11522	0.20125			2.78902	0.5467	0.6115	0.82056	1.34335	3.81666
205.332	0.08574	0.09622	0.11339	0.11948	0.20731			2.78656	0.54623	0.61334	0.81892	1.34123	3.81611
205.714	0.08955	0.09929	0.11748	0.12394	0.21338			2.7841	0.54645	0.61549	0.81844	1.34133	3.8221
206.095	0.09255	0.10234	0.12146	0.12832	0.21927			2.78164	0.54636	0.61708	0.8185	1.34238	3.83008
206.477	0.09482	0.10539	0.12518	0.13232	0.22477			2.77919	0.54534	0.61777	0.81857	1.34358	3.83701
206.859	0.09674	0.10853	0.12861	0.13586	0.23021			2.77674	0.54334	0.61767	0.81831	1.34443	3.84125
207.241	0.09873	0.11184	0.13177	0.13906	0.23593			2.77429	0.54102	0.61743	0.81803	1.34556	3.84523
207.623	0.10099	0.11521	0.13464	0.14202	0.24169			2.77185	0.53903	0.61735	0.8178	1.34683	3.84873
208.004	0.10355	0.1185	0.13736	0.1449	0.24718			2.76942	0.53775	0.61734	0.81761	1.34778	3.84995
208.386	0.10638	0.12153	0.14015	0.14782	0.2521			2.76698	0.53735	0.61722	0.81773	1.34847	3.84881
208.768	0.1095	0.12425	0.14335	0.15099	0.2568			2.76456	0.53766	0.61671	0.81844	1.34902	3.84586
209.15	0.11285	0.12669	0.14703	0.15435	0.2615			2.76213	0.53823	0.61554	0.81976	1.34933	3.84149
209.532	0.11628	0.12904	0.151	0.15783	0.26648			2.75971	0.53875	0.61376	0.82174	1.34964	3.83773
209.914	0.11963	0.13162	0.15497	0.16139	0.2719			2.7573	0.53901	0.61143	0.82399	1.34967	3.83463
210.296	0.12281	0.13474	0.1587	0.1651	0.27777			2.75489	0.53923	0.60906	0.82636	1.34983	3.834
210.678	0.12584	0.13851	0.16207	0.16905	0.28398			2.75248	0.53981	0.60732	0.82891	1.35088	3.83838
211.06	0.12881	0.14283	0.16515	0.17331	0.29039			2.75007	0.54055	0.60626	0.83088	1.35177	3.84387
211.442	0.13179	0.14739	0.1681	0.17785	0.29699			2.74768	0.54087	0.60569	0.83152	1.3513	3.84604
211.824	0.13477	0.15178	0.171	0.18244	0.30353			2.74528	0.54052	0.60581	0.83119	1.35023	3.84732
212.206	0.13765	0.15564	0.17387	0.18683	0.30981			2.74289	0.5392	0.60652	0.83007	1.34913	3.84929
212.588	0.14037	0.15885	0.17669	0.19085	0.31561			2.7405	0.53684	0.60751	0.82824	1.34839	3.85301
212.97	0.14289	0.16142	0.17941	0.19442	0.32074			2.73812	0.53364	0.60826	0.82548	1.34751	3.85692
213.352	0.14521	0.16356	0.18198	0.19753	0.32504			2.73574	0.53002	0.60829	0.82173	1.34542	3.85792
213.734	0.14736	0.16547	0.18437	0.20021	0.32849			2.73337	0.52679	0.60779	0.81808	1.3423	3.85709
214.116	0.14935	0.16735	0.18664	0.20253	0.33126			2.731	0.52456	0.60704	0.81576	1.33844	3.85491
214.498	0.15118	0.16926	0.18885	0.20454	0.33357			2.72863	0.52333	0.60583	0.81512	1.33333	3.8479
214.881	0.15281	0.17117	0.19107	0.20636	0.33566			2.72627	0.52322	0.60431	0.81656	1.3283	3.83893
215.263	0.15422	0.173	0.19325	0.20807	0.33762			2.72391	0.52445	0.60286	0.82015	1.3255	3.83488
215.645	0.15539	0.17472	0.19524	0.20971	0.33944			2.72155	0.52648	0.60121	0.82437	1.32453	3.83492
216.027	0.15639	0.17632	0.19691	0.21122	0.34105			2.7192	0.5285	0.59923	0.82745	1.32381	3.83559
216.41	0.15732	0.17778	0.19821	0.21262	0.34253			2.71686	0.52977	0.59712	0.82827	1.32175	3.83383
216.792	0.15832	0.17907	0.19921	0.21389	0.34405			2.71451	0.53032	0.59586	0.82775	1.31949	3.83524
217.174	0.1595	0.18018	0.20012	0.21511	0.3459			2.71217	0.53011	0.59569	0.82677	1.31777	3.84123
217.557	0.16094	0.18112	0.2012	0.21633	0.3483			2.70984	0.52912	0.59623	0.82608	1.3172	3.8501
217.939	0.16266	0.18196	0.2027	0.21759	0.35126			2.70751	0.5273	0.59673	0.82603	1.3179	3.8578
218.321	0.16462	0.18283	0.2047	0.21889	0.35458			2.70518	0.52467	0.59663	0.82668	1.31948	3.86087
218.704	0.16674	0.18386	0.20713	0.22027	0.35807			2.70286	0.52152	0.59608	0.82828	1.32183	3.86068
219.086	0.16887	0.18515	0.20976	0.22179	0.36163			2.70054	0.51781	0.59493	0.82999	1.32292	3.85453
219.469	0.17085	0.18674	0.21231	0.22354	0.36529			2.69822	0.51371	0.59335	0.83116	1.32158	3.84286
219.851	0.17253	0.1885	0.21456	0.22548	0.36898			2.69591	0.50985	0.59202	0.83192	1.31891	3.83242
220.234	0.17393	0.19032	0.21645	0.22759	0.37271			2.6936	0.50729	0.5922	0.83354	1.31849	3.83641
220.616	0.17519	0.19216	0.21812	0.22985	0.37654			2.6913	0.50514	0.59281	0.83405	1.31774	3.84371
220.999	0.17648	0.19406	0.21972	0.23225	0.38045			2.689	0.50301	0.59334	0.83295	1.31612	3.84956
221.381	0.17784	0.19607	0.22132	0.23466	0.38419			2.6867	0.50069	0.59337	0.83048	1.31356	3.85076
221.764	0.17921	0.19822	0.22298	0.23695	0.38757			2.68441	0.49865	0.59304	0.82798	1.31164	3.85079
222.146	0.18041	0.20036	0.22458	0.2389	0.39013			2.68212	0.49722	0.59236	0.82637	1.31102	3.85122
222.529	0.1813	0.20221	0.22596	0.24028	0.39145			2.67984	0.49636	0.59119	0.82566	1.31094	3.85023
222.912	0.18183	0.20352	0.22696	0.24105	0.39149			2.67756	0.49588	0.58959	0.82552	1.31046	3.84607
223.294	0.18202	0.20413	0.22736	0.2412	0.39023			2.67528	0.49548	0.58773	0.82543	1.30859	3.83689
223.677	0.18202	0.20408	0.22709	0.2409	0.38811			2.67301	0.49545	0.58648	0.82602	1.30684	3.8291
224.06	0.18202	0.20359	0.22632	0.24039	0.38578			2.67074	0.49572	0.58606	0.82714	1.30552	3.82427
224.443	0.18231	0.20304	0.22552	0.24001	0.3842			2.66847	0.49606	0.58633	0.82824	1.30439	3.82197
224.825	0.18275	0.20242	0.22481	0.23958	0.38307			2.66621	0.49626	0.58704	0.82877	1.30319	3.82186
225.208	0.18321	0.20181	0.2243	0.23904	0.38233			2.66395	0.49631	0.58805	0.82852	1.30212	3.82485
225.591	0.18348	0.20125	0.22397	0.23841	0.38191			2.6617	0.496	0.58881	0.82705	1.30038	3.827
225.974	0.18344	0.20079	0.22369	0.23774	0.38176			2.65945	0.49557	0.58912	0.82496	1.29862	3.82832
226.356	0.18305	0.20047	0.22335	0.2371	0.38183			2.6572	0.49528	0.58881	0.82297	1.29752	3.8286
226.739	0.18239	0.20028	0.22299	0.2366	0.3821			2.65495	0.49533	0.58784	0.82165	1.29767	3.82826
227.122	0.1816	0.20021	0.22269	0.23629	0.38251			2.65272	0.49579	0.5865	0.82122	1.29945	3.82896
227.505	0.18083	0.20021	0.22255	0.23618	0.38301			2.65048	0.49631	0.58493	0.82103	1.30198	3.82921
227.888	0.18023	0.20032	0.22266	0.23631	0.38368			2.64825	0.49641	0.58342	0.82038	1.30407	3.82738
228.271	0.17997	0.20059	0.22311	0.23673	0.38471			2.64602	0.49582	0.5823	0.81904	1.30497	3.82309
228.654	0.18011	0.20096	0.22384	0.23736	0.38606			2.64379	0.49452	0.5818	0.81726	1.30425	3.81668
229.037	0.18062	0.20138	0.22478	0.23813	0.3877			2.64157	0.49242	0.58161	0.81511	1.30106	3.80625
229.42	0.18148	0.20184	0.22587	0.23902	0.38965			2.63935	0.48996	0.58173	0.81339	1.29661	3.79612
229.803	0.18259	0.20236	0.22706	0.24003	0.39184			2.63714	0.48736	0.5818	0.8123	1.2918	3.78812
230.186	0.18381	0.20297	0.2283	0.24114	0.3941			2.63493	0.48481	0.58137	0.81166	1.28753	3.78284
230.569	0.18501	0.20376	0.22954	0.24238	0.39633			2.63272	0.4825	0.58005	0.81124	1.28432	3.7795
230.952	0.18613	0.20475	0.23078	0.24375	0.39849			2.63052	0.48114	0.57829	0.81193	1.28401	3.78343
231.335	0.18712	0.20589	0.23196	0.24519	0.40048			2.62832	0.48049	0.57568	0.81304	1.28456	3.78785
231.718	0.18795	0.20699	0.23296	0.24657	0.40219			2.62612	0.48047	0.57255	0.81439	1.28472	3.79008
232.101	0.18859	0.2079	0.2337	0.24775	0.40354			2.62393	0.48098	0.5696	0.81582	1.28379	3.78955
232.485	0.18899	0.20847	0.23414	0.24858	0.40436			2.62174	0.48195	0.56771	0.81728	1.28221	3.78882
232.868	0.18911	0.20867	0.23433	0.24899	0.40456			2.61956	0.4829	0.56707	0.81816	1.27995	3.78753
233.251	0.18896	0.20853	0.23433	0.24896	0.40406			2.61737	0.48331	0.56738	0.81798	1.27722	3.78546
233.634	0.1885	0.20809	0.23411	0.24848	0.40262			2.6152	0.48273	0.5679	0.81655	1.27412	3.78166
234.018	0.18779	0.2074	0.23358	0.24759	0.4002			2.61302	0.48105	0.56795	0.81402	1.27077	3.77544
234.401	0.18694	0.20657	0.2327	0.2464	0.39697			2.61085	0.47861	0.56731	0.81099	1.26768	3.76766
234.784	0.18612	0.20576	0.23162	0.24512	0.3935			2.60868	0.47591	0.56609	0.80793	1.2651	3.7586
235.167	0.18545	0.20501	0.23045	0.24384	0.39016			2.60652	0.47342	0.56468	0.80518	1.26322	3.74869
235.551	0.185	0.20431	0.22935	0.24263	0.38722			2.60436	0.47157	0.56365	0.80334	1.26299	3.74129
235.934	0.1848	0.20362	0.22842	0.24155	0.38481			2.6022	0.47055	0.5634	0.80291	1.26532	3.73998
236.317	0.18482	0.20294	0.22775	0.24067	0.38304			2.60004	0.46966	0.56325	0.803	1.2685	3.73922
236.701	0.18489	0.20223	0.22721	0.23993	0.38166			2.59789	0.46798	0.56208	0.80219	1.2698	3.73044
237.084	0.18488	0.20151	0.22671	0.23928	0.3805			2.59575	0.46582	0.56021	0.80121	1.27037	3.71967
237.468	0.18468	0.20083	0.2262	0.23865	0.37943			2.5936	0.46369	0.55793	0.80062	1.27095	3.71161
237.851	0.18431	0.2003	0.22573	0.23806	0.37851			2.59146	0.46226	0.55577	0.80109	1.27243	3.71091
238.235	0.18384	0.19995	0.2254	0.23755	0.37785			2.58933	0.46143	0.55337	0.80173	1.27294	3.7112
238.618	0.18335	0.19977	0.22524	0.23711	0.37742			2.58719	0.46108	0.55084	0.80212	1.27179	3.7095
239.002	0.18294	0.1997	0.22519	0.23672	0.37717			2.58506	0.46116	0.54869	0.80241	1.26962	3.70701
239.385	0.18267	0.19966	0.22509	0.23632	0.37692			2.58294	0.46145	0.54732	0.80265	1.26686	3.70414
239.769	0.18263	0.1997	0.22492	0.23602	0.37683			2.58082	0.4618	0.54683	0.80273	1.2636	3.70024
240.152	0.18282	0.19983	0.22462	0.23581	0.37688			2.5787	0.46227	0.54707	0.80265	1.25993	3.69517
240.536	0.18314	0.2	0.22422	0.23569	0.37705			2.57658	0.46277	0.54746	0.80194	1.25519	3.68647
240.92	0.18347	0.20016	0.22381	0.23565	0.37727			2.57447	0.46333	0.5477	0.80071	1.2499	3.6761
241.303	0.18376	0.20028	0.22354	0.23574	0.37766			2.57236	0.46374	0.54775	0.79916	1.24498	3.66701
241.687	0.18392	0.20033	0.22344	0.23587	0.37806			2.57025	0.46376	0.54801	0.79799	1.24221	3.66458
242.071	0.18392	0.20032	0.2235	0.23602	0.37839			2.56815	0.46246	0.54807	0.79643	1.24036	3.6631
242.454	0.18377	0.20033	0.22367	0.23614	0.37862			2.56605	0.45947	0.54778	0.79417	1.23866	3.65918
242.838	0.18353	0.20046	0.22395	0.23632	0.37885			2.56396	0.45524	0.54736	0.79147	1.23701	3.65327
243.222	0.18328	0.20073	0.22433	0.23656	0.37916			2.56186	0.45073	0.54709	0.7887	1.23544	3.64724
243.606	0.18309	0.20108	0.2248	0.23687	0.37959			2.55977	0.44695	0.54715	0.78599	1.23373	3.64216
243.989	0.18301	0.20141	0.2253	0.23721	0.38012			2.55769	0.44444	0.54743	0.78312	1.2314	3.63724
244.373	0.1831	0.20162	0.22578	0.23751	0.38069			2.5556	0.44323	0.54767	0.77987	1.22826	3.63137
244.757	0.1834	0.20172	0.22622	0.23778	0.38129			2.55353	0.44292	0.5476	0.77637	1.22482	3.62476
245.141	0.18386	0.20172	0.22657	0.23797	0.38182			2.55145	0.44293	0.54703	0.773	1.22188	3.61834
245.525	0.18443	0.20167	0.2268	0.23806	0.38217			2.54938	0.44308	0.54634	0.77092	1.22138	3.61763
245.909	0.18501	0.20163	0.22696	0.2381	0.38238			2.54731	0.44258	0.54504	0.76952	1.22171	3.61612
246.293	0.18554	0.20164	0.22713	0.23816	0.38252			2.54524	0.44146	0.54334	0.76897	1.22261	3.6134
246.676	0.18597	0.20174	0.22736	0.23828	0.38264			2.54318	0.43999	0.54152	0.7694	1.22372	3.60916
247.06	0.18632	0.20196	0.22769	0.23851	0.38283			2.54112	0.43859	0.5397	0.7708	1.2247	3.60311
247.444	0.18662	0.20233	0.22811	0.23891	0.38316			2.53906	0.43783	0.53797	0.77317	1.22554	3.59597
247.828	0.18689	0.2028	0.22855	0.23942	0.38352			2.53701	0.43798	0.53618	0.776	1.22574	3.58684
248.212	0.18711	0.20327	0.22886	0.23994	0.38371			2.53496	0.43905	0.5344	0.77871	1.22512	3.57652
248.596	0.18729	0.20367	0.22902	0.24044	0.38374			2.53291	0.44059	0.53282	0.78068	1.22365	3.56663
248.981	0.18748	0.204	0.22912	0.24094	0.38374			2.53087	0.4418	0.53155	0.78149	1.22154	3.55899
249.365	0.1877	0.20428	0.22926	0.24148	0.38384			2.52883	0.44166	0.53016	0.78048	1.21802	3.55071
249.749	0.18795	0.20451	0.22944	0.24193	0.38392			2.52679	0.44002	0.52875	0.7784	1.21418	3.54459
250.133	0.18822	0.20473	0.22968	0.24227	0.384			2.52476	0.43715	0.52728	0.77595	1.21047	3.54085
250.517	0.18851	0.20496	0.22999	0.2425	0.38413			2.52273	0.4337	0.52592	0.77376	1.20715	3.53903
250.901	0.18878	0.20521	0.23031	0.24264	0.38434			2.5207	0.43031	0.5248	0.77206	1.20398	3.53727
251.285	0.18902	0.20548	0.23066	0.24281	0.38475			2.51868	0.42759	0.52418	0.77094	1.20103	3.53499
251.67	0.18924	0.20575	0.23099	0.24301	0.38528			2.51666	0.42589	0.52405	0.77022	1.19824	3.53138
252.054	0.18945	0.20598	0.23132	0.24322	0.38583			2.51464	0.42523	0.52422	0.76973	1.19568	3.52634
252.438	0.18967	0.20614	0.23161	0.24335	0.38617			2.51262	0.42532	0.52437	0.76947	1.19344	3.52059
252.822	0.18997	0.20629	0.23195	0.24345	0.38641			2.51061	0.42555	0.52408	0.76924	1.19125	3.51385
253.207	0.19032	0.20647	0.23238	0.24354	0.38659			2.5086	0.42519	0.52291	0.76857	1.1883	3.50427
253.591	0.19065	0.20669	0.23283	0.2436	0.38673			2.5066	0.42413	0.52111	0.76773	1.18532	3.49529
253.975	0.1909	0.20693	0.23322	0.24362	0.38678			2.5046	0.42255	0.51889	0.76671	1.18265	3.48841
254.359	0.1911	0.20723	0.23361	0.2437	0.38694			2.5026	0.42079	0.51643	0.76536	1.18015	3.48316
254.744	0.19122	0.20755	0.23395	0.24381	0.38708			2.5006	0.4192	0.51401	0.76352	1.17745	3.47856
255.128	0.19129	0.20789	0.23426	0.24397	0.38719			2.49861	0.41802	0.51231	0.76157	1.17491	3.4766
255.513	0.19134	0.20824	0.23455	0.24417	0.38724			2.49662	0.4169	0.51155	0.75928	1.17177	3.47498
255.897	0.19137	0.20864	0.23485	0.24444	0.38727			2.49463	0.41537	0.51172	0.75653	1.16761	3.47167
256.282	0.19138	0.20904	0.23509	0.24468	0.38715			2.49265	0.41316	0.51238	0.75325	1.16233	3.46453
256.666	0.19139	0.20946	0.23528	0.24487	0.38695			2.49067	0.41071	0.51322	0.75013	1.15745	3.45657
257.051	0.19141	0.20989	0.23544	0.24501	0.38669			2.48869	0.40894	0.51416	0.74833	1.15539	3.45453
257.435	0.19149	0.21033	0.23561	0.24511	0.38645			2.48672	0.40804	0.51439	0.7475	1.15552	3.4555
257.82	0.19163	0.21071	0.23576	0.24514	0.38612			2.48474	0.40773	0.51328	0.74683	1.15601	3.45425
258.204	0.19183	0.21099	0.23588	0.24512	0.38575			2.48278	0.40699	0.51004	0.74462	1.15301	3.43976
258.589	0.19213	0.21115	0.23595	0.24507	0.38538			2.48081	0.40635	0.50635	0.74267	1.14918	3.42539
258.973	0.19247	0.21118	0.23596	0.245	0.38505			2.47885	0.40598	0.50329	0.74174	1.14573	3.4173
259.358	0.19284	0.2111	0.2359	0.24495	0.38481			2.47689	0.40576	0.50111	0.74154	1.14257	3.41397
259.742	0.19318	0.21095	0.23582	0.24492	0.38469			2.47493	0.40554	0.4996	0.74133	1.13948	3.41093
260.127	0.19349	0.2108	0.23575	0.24496	0.38462			2.47298	0.40498	0.49813	0.74018	1.13586	3.40175
260.512	0.19374	0.21072	0.2357	0.24506	0.38454			2.47103	0.40438	0.4971	0.73894	1.13407	3.39235
260.897	0.19395	0.21078	0.23573	0.24525	0.38441			2.46908	0.40354	0.49641	0.73782	1.13441	3.38361
261.281	0.19409	0.21098	0.23581	0.24547	0.38413			2.46714	0.40217	0.49587	0.7368	1.13613	3.37477
261.666	0.19418	0.21128	0.23597	0.24572	0.38375			2.4652	0.40013	0.4952	0.73575	1.13793	3.36439
262.051	0.19422	0.21164	0.23621	0.24597	0.38333			2.46326	0.39779	0.49447	0.73514	1.13985	3.35585
262.435	0.19431	0.21205	0.23658	0.24629	0.38313			2.46132	0.39529	0.49323	0.73447	1.14058	3.34716
262.82	0.19438	0.21236	0.23696	0.24654	0.38293			2.45939	0.39271	0.49108	0.73293	1.13878	3.33568
263.205	0.19444	0.21251	0.23725	0.24663	0.38261			2.45746	0.39032	0.4882	0.73018	1.13418	3.32195
263.59	0.19451	0.21249	0.23742	0.24656	0.38221			2.45554	0.38851	0.48538	0.72669	1.12787	3.31031
263.975	0.19465	0.21236	0.23751	0.2464	0.38181			2.45361	0.38791	0.48374	0.72396	1.12256	3.30909
264.36	0.19492	0.21225	0.23762	0.24632	0.38167			2.45169	0.3879	0.48257	0.72134	1.11671	3.30936
264.745	0.19526	0.21213	0.23768	0.24622	0.38149			2.44977	0.38819	0.48141	0.7191	1.11057	3.30847
265.129	0.19559	0.21206	0.23768	0.24612	0.38121			2.44786	0.38851	0.4798	0.71742	1.1045	3.30542
265.514	0.19585	0.21207	0.23764	0.24601	0.38085			2.44595	0.38882	0.47778	0.71644	1.09909	3.30211
265.899	0.19605	0.2122	0.23763	0.24596	0.38058			2.44404	0.38847	0.47488	0.71475	1.09224	3.29154
266.284	0.19618	0.21237	0.23763	0.24594	0.3804			2.44213	0.38783	0.47206	0.71288	1.08565	3.28037
266.669	0.19626	0.21254	0.23765	0.24594	0.38037			2.44023	0.38728	0.47008	0.71136	1.08106	3.274
267.054	0.19634	0.21265	0.23771	0.24599	0.38047			2.43833	0.38705	0.46926	0.71046	1.07964	3.27457
267.439	0.19642	0.2127	0.2378	0.24604	0.3806			2.43643	0.38671	0.46874	0.70887	1.07923	3.27253
267.824	0.1965	0.21269	0.23789	0.24607	0.38061			2.43454	0.38584	0.46773	0.70548	1.07752	3.25988
268.209	0.19647	0.21255	0.23783	0.24587	0.38004			2.43265	0.38481	0.46662	0.70112	1.07532	3.24259
268.595	0.19635	0.21234	0.23762	0.24546	0.37891			2.43076	0.38362	0.46555	0.6964	1.07277	3.22509
268.98	0.19623	0.21216	0.2374	0.245	0.37755			2.42887	0.38215	0.46459	0.69195	1.07007	3.21134
269.365	0.1963	0.21222	0.23742	0.24483	0.37666			2.42699	0.38005	0.46333	0.68785	1.06657	3.20002
269.75	0.19639	0.21229	0.23744	0.2447	0.37585			2.42511	0.37694	0.46115	0.6837	1.0611	3.18562
270.135	0.1965	0.21235	0.23745	0.24465	0.37523			2.42323	0.37347	0.4585	0.68051	1.05558	3.17252
270.52	0.19659	0.21242	0.23746	0.24469	0.37489			2.42136	0.37035	0.45588	0.67896	1.05167	3.16409
270.906	0.19657	0.21248	0.23746	0.24474	0.37468			2.41949	0.36829	0.4539	0.67941	1.05072	3.16377
271.291	0.19638	0.21247	0.2374	0.24469	0.37428			2.41762	0.36697	0.45221	0.68035	1.05049	3.16363
271.676	0.1961	0.21245	0.23741	0.24459	0.37378			2.41575	0.36603	0.45077	0.68064	1.04929	3.15932
272.061	0.19586	0.21245	0.23753	0.2445	0.37326			2.41389	0.36524	0.44994	0.68006	1.04696	3.15237
272.447	0.1958	0.2125	0.2378	0.24445	0.3728			2.41203	0.36435	0.44981	0.67862	1.04368	3.14447
272.832	0.19593	0.21257	0.2381	0.24435	0.37236			2.41017	0.36337	0.45024	0.67669	1.04036	3.1383
273.217	0.19628	0.21272	0.2384	0.24426	0.3721			2.40832	0.36213	0.45029	0.67388	1.0365	3.12982
273.603	0.19675	0.21295	0.23865	0.2442	0.37203			2.40646	0.36051	0.44895	0.66965	1.03125	3.11353
273.988	0.19719	0.2132	0.23879	0.24413	0.37206			2.40461	0.35896	0.4465	0.66498	1.0264	3.0947
274.373	0.19738	0.21321	0.23859	0.24379	0.37151			2.40277	0.35768	0.44362	0.6607	1.02319	3.07831
274.759	0.19746	0.21314	0.23832	0.2435	0.37093			2.40092	0.3566	0.44112	0.65748	1.02209	3.0682
275.144	0.19747	0.21301	0.23811	0.24331	0.37045			2.39908	0.35511	0.43913	0.6548	1.02127	3.06026
275.53	0.19747	0.21291	0.23802	0.24327	0.37015			2.39725	0.35296	0.43785	0.65247	1.01969	3.05296
275.915	0.19741	0.2128	0.23797	0.24322	0.3698			2.39541	0.35012	0.4373	0.65039	1.01699	3.04568
276.301	0.19733	0.21275	0.23797	0.24316	0.36947			2.39358	0.3469	0.43735	0.64854	1.01348	3.03856
276.686	0.19729	0.2128	0.23804	0.2431	0.36913			2.39175	0.34391	0.43795	0.64727	1.01046	3.03412
277.072	0.19732	0.21292	0.23818	0.24303	0.36879			2.38992	0.34141	0.4383	0.64603	1.00742	3.02839
277.457	0.19742	0.21305	0.23836	0.24296	0.36844			2.3881	0.33939	0.43755	0.64402	1.00323	3.01613
277.843	0.19758	0.21315	0.23859	0.24292	0.36814			2.38627	0.33796	0.43563	0.64132	0.99829	2.99955
278.229	0.19773	0.21322	0.23885	0.24295	0.36798			2.38446	0.33701	0.43294	0.63818	0.99322	2.98236
278.614	0.19779	0.21323	0.23905	0.24302	0.36792			2.38264	0.33613	0.4299	0.63454	0.98789	2.96501
279	0.1977	0.21317	0.23913	0.24306	0.36782			2.38082	0.33495	0.42692	0.63044	0.98213	2.94654
279.385	0.19751	0.21303	0.23906	0.24304	0.36762			2.37901	0.33349	0.42466	0.62661	0.97683	2.92951
279.771	0.1973	0.21284	0.2389	0.243	0.36735			2.37721	0.33168	0.42321	0.62324	0.97183	2.91305
280.157	0.19716	0.21263	0.23875	0.24297	0.36706			2.3754	0.32947	0.42237	0.62016	0.96644	2.89568
280.543	0.19712	0.21242	0.23868	0.24299	0.36677			2.3736	0.32723	0.42223	0.61769	0.96121	2.88102
280.928	0.19713	0.21224	0.23871	0.24305	0.36647			2.3718	0.32518	0.42246	0.6156	0.95584	2.86864
281.314	0.19707	0.21206	0.23872	0.24306	0.36598			2.37	0.32347	0.42272	0.61385	0.95046	2.85795
281.7	0.19696	0.21195	0.23872	0.24306	0.36541			2.3682	0.32218	0.42278	0.61267	0.94577	2.84925
282.086	0.19682	0.21192	0.23869	0.24305	0.36484			2.36641	0.32124	0.42245	0.61227	0.94252	2.84342
282.471	0.19674	0.21195	0.23869	0.24306	0.36441			2.36462	0.32035	0.42148	0.6123	0.94063	2.83947
282.857	0.19669	0.21192	0.23864	0.24295	0.36391			2.36283	0.31931	0.41965	0.6122	0.93949	2.83611
283.243	0.19668	0.21183	0.2386	0.24278	0.36344			2.36105	0.31817	0.41696	0.61147	0.93837	2.83238
283.629	0.1967	0.21168	0.23858	0.24256	0.36301			2.35927	0.31719	0.41365	0.60986	0.93649	2.8277
284.015	0.19672	0.21152	0.23855	0.24234	0.3626			2.35749	0.31667	0.4101	0.6074	0.93323	2.82169
284.401	0.1967	0.21134	0.23838	0.24204	0.36196			2.35571	0.31674	0.40678	0.6043	0.92837	2.8146
284.787	0.1967	0.21125	0.23818	0.24182	0.36135			2.35394	0.31718	0.40388	0.60068	0.92185	2.80576
285.173	0.19671	0.21126	0.23794	0.24165	0.36075			2.35217	0.31754	0.40135	0.59663	0.91402	2.79432
285.559	0.19671	0.21131	0.23766	0.2415	0.36016			2.3504	0.3174	0.39895	0.59248	0.90579	2.78056
285.945	0.19664	0.21136	0.23735	0.24131	0.35957			2.34863	0.31659	0.39652	0.58884	0.89852	2.76641
286.331	0.19647	0.21133	0.23697	0.24101	0.35892			2.34687	0.31522	0.39402	0.58621	0.89339	2.7541
286.717	0.19621	0.21123	0.23653	0.24061	0.35825			2.34511	0.31326	0.39123	0.58407	0.88985	2.74077
287.103	0.19588	0.21106	0.23607	0.24017	0.35761			2.34335	0.31089	0.38836	0.58193	0.88753	2.72586
287.489	0.19551	0.21086	0.23565	0.23976	0.35706			2.34159	0.30836	0.38574	0.5793	0.88588	2.70944
287.875	0.19506	0.21063	0.23521	0.23931	0.35645			2.33984	0.30588	0.38355	0.57592	0.8841	2.69163
288.261	0.19461	0.2104	0.23484	0.2389	0.35586			2.33809	0.30369	0.38183	0.57212	0.88161	2.67357
288.647	0.1942	0.21021	0.23456	0.23852	0.35529			2.33634	0.30197	0.3804	0.56847	0.87795	2.65603
289.033	0.19388	0.21003	0.23439	0.23816	0.35476			2.3346	0.30067	0.37896	0.56534	0.87282	2.63886
289.42	0.19363	0.20984	0.23428	0.23777	0.35418			2.33285	0.29962	0.37733	0.56278	0.86636	2.62197
289.806	0.19345	0.20966	0.23426	0.23741	0.35371			2.33111	0.29876	0.37563	0.56077	0.85975	2.60775
290.192	0.19331	0.20951	0.23432	0.23713	0.35342			2.32937	0.29814	0.37404	0.55926	0.85453	2.59921
290.578	0.19316	0.20936	0.23437	0.23693	0.35326			2.32764	0.29757	0.37226	0.55756	0.8507	2.59347
290.964	0.19298	0.20918	0.23434	0.23677	0.3531			2.32591	0.29694	0.37011	0.55542	0.84814	2.58834
291.351	0.19283	0.20898	0.23421	0.23665	0.35286			2.32418	0.29607	0.3676	0.55282	0.84626	2.58182
291.737	0.19276	0.20876	0.23404	0.23658	0.35256			2.32245	0.29485	0.36503	0.54997	0.84447	2.57391
292.123	0.19276	0.20853	0.23383	0.23652	0.35214			2.32072	0.29296	0.36235	0.54636	0.84099	2.56103
292.51	0.19278	0.20828	0.23358	0.23638	0.35154			2.319	0.2906	0.35984	0.54212	0.83578	2.54548
292.896	0.19276	0.20809	0.23335	0.2362	0.35091			2.31728	0.28813	0.35765	0.53746	0.82934	2.52955
293.282	0.19264	0.20793	0.23311	0.23594	0.35029			2.31556	0.28595	0.35581	0.53271	0.82263	2.51544
293.669	0.1924	0.20779	0.23282	0.23565	0.34969			2.31385	0.28403	0.35398	0.52777	0.81564	2.5006
294.055	0.19209	0.20763	0.23249	0.23537	0.34917			2.31213	0.28248	0.35219	0.52318	0.80953	2.48695
294.442	0.1918	0.20746	0.23218	0.23517	0.34877			2.31042	0.28111	0.35025	0.51907	0.8046	2.47386
294.828	0.19156	0.20721	0.23187	0.235	0.34834			2.30871	0.27972	0.348	0.51551	0.80088	2.46062
295.215	0.19139	0.20691	0.23157	0.23482	0.34784			2.30701	0.27804	0.34534	0.51241	0.79798	2.44587
295.601	0.19128	0.20656	0.23132	0.23461	0.34728			2.3053	0.27611	0.34264	0.51019	0.79628	2.43213
295.988	0.19117	0.2062	0.23113	0.23437	0.34675			2.3036	0.27381	0.34016	0.50879	0.79524	2.41873
296.374	0.19099	0.2058	0.23093	0.23407	0.34623			2.30191	0.27114	0.33811	0.50804	0.79415	2.40477
296.761	0.19068	0.20537	0.23069	0.23372	0.34574			2.30021	0.2683	0.3367	0.50766	0.79244	2.38983
297.147	0.19023	0.20493	0.2304	0.23335	0.34534			2.29852	0.26568	0.33602	0.50743	0.7898	2.37472
297.534	0.18968	0.20453	0.23009	0.23303	0.345			2.29683	0.26361	0.33584	0.50677	0.78557	2.35875
297.92	0.18908	0.20412	0.22972	0.23267	0.34454			2.29514	0.26242	0.336	0.50549	0.77993	2.34359
298.307	0.18848	0.20372	0.22932	0.23229	0.34388			2.29345	0.26208	0.3362	0.50335	0.77316	2.3299
298.694	0.18798	0.20336	0.22896	0.23192	0.34312			2.29177	0.26216	0.33604	0.50012	0.76556	2.31683
299.08	0.18756	0.20305	0.22863	0.23156	0.34237			2.29009	0.26177	0.33497	0.49527	0.75665	2.29978
299.467	0.18721	0.20281	0.22832	0.23121	0.34174			2.28841	0.26077	0.33341	0.48985	0.74856	2.2842
299.854	0.18685	0.20261	0.228	0.23084	0.34125			2.28673	0.25913	0.33166	0.4847	0.74247	2.27256
300.24	0.18643	0.20237	0.22762	0.23042	0.34084			2.28506	0.25687	0.32967	0.48006	0.73792	2.26204
300.627	0.18597	0.20207	0.2272	0.22997	0.3405			2.28338	0.25425	0.32754	0.47619	0.73437	2.2507
301.014	0.18548	0.20171	0.2268	0.22952	0.34024			2.28172	0.25178	0.32585	0.47389	0.73251	2.24256
301.401	0.18497	0.20124	0.22639	0.22905	0.33991			2.28005	0.24934	0.32438	0.47245	0.73069	2.23339
301.788	0.18448	0.20072	0.22601	0.2286	0.33952			2.27838	0.2468	0.32294	0.47126	0.72788	2.2213
302.174	0.18408	0.20025	0.22575	0.22829	0.33926			2.27672	0.24425	0.3215	0.47012	0.72425	2.2083
302.561	0.18382	0.19989	0.22561	0.22817	0.3392			2.27506	0.24184	0.31994	0.4689	0.7203	2.19657
302.948	0.18362	0.19956	0.22543	0.22811	0.33906			2.2734	0.23961	0.31793	0.46716	0.71592	2.18494
303.335	0.18348	0.19928	0.22518	0.22807	0.33885			2.27175	0.23782	0.31555	0.46494	0.71185	2.17505
303.722	0.18338	0.19903	0.22486	0.228	0.33861			2.2701	0.23668	0.3131	0.46247	0.70894	2.16875
304.109	0.18319	0.19873	0.22439	0.22777	0.33815			2.26845	0.23613	0.3108	0.45977	0.70708	2.16487
304.496	0.18278	0.19826	0.22369	0.22719	0.33714			2.2668	0.23582	0.30877	0.45684	0.7056	2.16098
304.883	0.18227	0.19779	0.22305	0.22661	0.33619			2.26515	0.23518	0.30694	0.45355	0.70333	2.15331
305.27	0.18172	0.19737	0.22256	0.22616	0.33549			2.26351	0.23405	0.30558	0.45062	0.7008	2.14455
305.657	0.18112	0.19695	0.22217	0.22583	0.33492			2.26187	0.23234	0.30462	0.44835	0.69808	2.13489
306.044	0.18048	0.19649	0.22181	0.22556	0.33438			2.26023	0.23025	0.30381	0.44687	0.69524	2.12391
306.431	0.1799	0.19607	0.22151	0.22544	0.33406			2.25859	0.2281	0.3029	0.44614	0.69234	2.11133
306.818	0.17933	0.19563	0.22113	0.22528	0.33368			2.25696	0.22625	0.30172	0.44603	0.68952	2.09831
307.205	0.1787	0.19512	0.22061	0.22496	0.33307			2.25533	0.22474	0.3001	0.4461	0.68648	2.08563
307.592	0.178	0.19457	0.21999	0.22448	0.33229			2.2537	0.22334	0.29795	0.44555	0.6825	2.07315
307.979	0.17728	0.19403	0.2194	0.22394	0.33157			2.25207	0.22182	0.29539	0.44374	0.67711	2.0612
308.366	0.17656	0.19353	0.21893	0.22342	0.33106			2.25044	0.22008	0.29269	0.44041	0.67036	2.05041
308.753	0.17587	0.19303	0.21858	0.22289	0.33065			2.24882	0.21837	0.29027	0.43608	0.66321	2.0426
309.14	0.17532	0.1926	0.21842	0.22249	0.33049			2.2472	0.21686	0.28805	0.43121	0.65598	2.03524
309.528	0.17502	0.19234	0.21848	0.22233	0.33065			2.24558	0.2158	0.28599	0.42667	0.64946	2.02751
309.915	0.17483	0.19211	0.21852	0.22221	0.33068			2.24397	0.21537	0.28402	0.42315	0.64419	2.01923
310.302	0.17458	0.19178	0.21825	0.22182	0.33007			2.24235	0.21555	0.28224	0.42092	0.64024	2.01077
310.689	0.17428	0.19144	0.21777	0.22132	0.32923			2.24074	0.21605	0.28066	0.41951	0.63658	1.9997
311.077	0.17392	0.19113	0.21713	0.22075	0.32835			2.23913	0.21675	0.27958	0.41874	0.63309	1.98744
311.464	0.17347	0.1908	0.21634	0.22008	0.32739			2.23753	0.21754	0.27914	0.41847	0.62975	1.97525
311.851	0.17296	0.19047	0.21549	0.2194	0.32643			2.23592	0.21815	0.27913	0.41846	0.62641	1.96327
312.238	0.17249	0.19028	0.21483	0.21895	0.32587			2.23432	0.21809	0.27903	0.41821	0.62245	1.9498
312.626	0.17205	0.19016	0.21434	0.21867	0.32557			2.23272	0.21701	0.27849	0.41744	0.61781	1.93524
313.013	0.17157	0.18998	0.21394	0.21842	0.32528			2.23112	0.21482	0.27731	0.41583	0.6125	1.91986
313.401	0.17094	0.18953	0.21339	0.2179	0.32454			2.22953	0.21188	0.27562	0.41334	0.6071	1.90556
313.788	0.17035	0.18899	0.21291	0.21741	0.32401			2.22793	0.20883	0.27362	0.41013	0.60222	1.89367
314.175	0.16984	0.18834	0.21246	0.21693	0.32366			2.22634	0.2062	0.27142	0.40637	0.59801	1.8837
314.563	0.16939	0.18759	0.21202	0.21646	0.32341			2.22475	0.20407	0.26879	0.40185	0.5935	1.871
314.95	0.16898	0.18683	0.21162	0.21605	0.32323			2.22316	0.20277	0.26636	0.3977	0.59001	1.86109
315.338	0.16863	0.18618	0.21136	0.21585	0.32331			2.22158	0.20198	0.2643	0.39407	0.58735	1.85356
315.725	0.1682	0.18559	0.2111	0.21571	0.32322			2.22	0.20123	0.26269	0.39089	0.58517	1.84715
316.113	0.16768	0.18504	0.21078	0.21556	0.32286			2.21842	0.20019	0.26159	0.38804	0.58341	1.84116
316.5	0.16714	0.18454	0.21036	0.21535	0.32222			2.21684	0.19884	0.2611	0.38564	0.58245	1.83639
316.888	0.16668	0.18411	0.20987	0.21509	0.3215			2.21526	0.19716	0.26084	0.38325	0.58143	1.82916
317.275	0.16652	0.18397	0.20965	0.21511	0.32152			2.21369	0.19547	0.26062	0.38101	0.58026	1.82018
317.663	0.16654	0.18395	0.20954	0.21517	0.32194			2.21212	0.19403	0.26031	0.37909	0.57887	1.8112
318.051	0.16655	0.1839	0.20942	0.21513	0.32243			2.21055	0.19274	0.25958	0.37727	0.57662	1.80158
318.438	0.16644	0.18379	0.20924	0.21495	0.32287			2.20898	0.19157	0.25857	0.37583	0.57429	1.79543
318.826	0.1662	0.18366	0.20903	0.21474	0.32333			2.20742	0.19018	0.2571	0.37434	0.57171	1.79141
319.214	0.16567	0.18335	0.20853	0.21419	0.32315			2.20585	0.18833	0.25509	0.37235	0.56873	1.7877
319.601	0.16493	0.18289	0.20781	0.21338	0.32243			2.20429	0.18606	0.25259	0.36955	0.56522	1.78237
319.989	0.16421	0.18242	0.2071	0.21258	0.32168			2.20274	0.18378	0.25008	0.36629	0.56184	1.77687
320.377	0.16369	0.1821	0.20669	0.21212	0.32157			2.20118	0.1816	0.24753	0.36236	0.55762	1.76624
320.764	0.16324	0.18168	0.20634	0.21172	0.3215			2.19962	0.17989	0.24537	0.3585	0.55324	1.7524
321.152	0.16279	0.18114	0.20597	0.21134	0.32134			2.19807	0.17871	0.24367	0.35513	0.5488	1.73582
321.54	0.16231	0.1805	0.20555	0.21094	0.32102			2.19652	0.17797	0.24235	0.35237	0.54431	1.7175
321.928	0.16182	0.17989	0.20511	0.21063	0.32069			2.19497	0.17757	0.24129	0.35016	0.53995	1.69971
322.316	0.16128	0.17936	0.20459	0.21035	0.3202			2.19343	0.17751	0.24051	0.34844	0.53632	1.68617
322.703	0.1607	0.17895	0.20403	0.21011	0.31961			2.19189	0.17754	0.23982	0.34661	0.53318	1.67609
323.091	0.1601	0.17867	0.20349	0.20992	0.31899			2.19034	0.17739	0.23919	0.34442	0.53064	1.66912
323.479	0.15952	0.17846	0.20306	0.20982	0.31845			2.1888	0.17685	0.23869	0.34194	0.52887	1.66459
323.867	0.15896	0.17818	0.20271	0.2097	0.31792			2.18727	0.17577	0.23812	0.33925	0.52733	1.65957
324.255	0.15852	0.17785	0.20254	0.20965	0.31762			2.18573	0.17435	0.23734	0.33671	0.5256	1.65258
324.643	0.1582	0.17741	0.20244	0.20959	0.31742			2.1842	0.17298	0.23626	0.33473	0.52339	1.64367
325.031	0.15797	0.17687	0.20232	0.20944	0.31721			2.18267	0.17192	0.23476	0.33327	0.52021	1.63192
325.419	0.15784	0.17636	0.2022	0.2093	0.3171			2.18114	0.17108	0.23273	0.33186	0.51557	1.61565
325.807	0.15773	0.17592	0.20204	0.20911	0.31701			2.17961	0.17036	0.23048	0.33049	0.51042	1.59793
326.195	0.15754	0.1755	0.20174	0.20874	0.31665			2.17809	0.16955	0.22825	0.32905	0.5057	1.58128
326.583	0.15724	0.17511	0.20131	0.20821	0.31602			2.17657	0.16834	0.226	0.32723	0.50144	1.56525
326.971	0.15694	0.1748	0.20089	0.20771	0.31545			2.17505	0.16667	0.22383	0.32513	0.49793	1.5513
327.359	0.15652	0.17438	0.20029	0.20702	0.31451			2.17353	0.16474	0.22195	0.32312	0.49554	1.5417
327.747	0.15608	0.17391	0.19964	0.20635	0.31354			2.17201	0.16263	0.22038	0.32124	0.4939	1.5355
328.135	0.15569	0.17342	0.19904	0.2058	0.31278			2.1705	0.16046	0.21912	0.31943	0.49253	1.53112
328.523	0.15539	0.17298	0.19857	0.20545	0.3124			2.16898	0.15843	0.2182	0.31772	0.49116	1.52779
328.911	0.15512	0.17253	0.19815	0.20512	0.31206			2.16747	0.15672	0.21747	0.31602	0.48923	1.52408
329.3	0.15495	0.17221	0.19788	0.20489	0.31199			2.16597	0.1555	0.21663	0.3142	0.48606	1.51841
329.688	0.15482	0.17202	0.19771	0.20467	0.31204			2.16446	0.15492	0.2155	0.31237	0.48176	1.51155
330.076	0.15466	0.17196	0.19759	0.20443	0.31208			2.16296	0.15496	0.21409	0.31082	0.47724	1.50607
330.464	0.1544	0.17198	0.19742	0.2041	0.31193			2.16145	0.15519	0.2122	0.30932	0.47286	1.50059
330.853	0.15407	0.17207	0.19725	0.20382	0.31179			2.15995	0.15502	0.20974	0.3077	0.46905	1.49354
331.241	0.15368	0.17214	0.19704	0.20359	0.31157			2.15846	0.154	0.20673	0.30579	0.46584	1.48303
331.629	0.1533	0.17212	0.19676	0.20342	0.31129			2.15696	0.15221	0.20365	0.30397	0.46379	1.47202
332.017	0.153	0.17197	0.19642	0.20329	0.311			2.15547	0.14998	0.20089	0.30234	0.46258	1.46218
332.406	0.15287	0.1718	0.19616	0.2033	0.31103			2.15397	0.14774	0.19862	0.30063	0.46115	1.45297
332.794	0.15282	0.17154	0.19585	0.20329	0.31112			2.15248	0.14593	0.19696	0.29862	0.4588	1.4439
333.182	0.15275	0.17121	0.19546	0.2032	0.31117			2.151	0.1449	0.19588	0.29627	0.45546	1.43445
333.571	0.15257	0.17084	0.19501	0.20303	0.31111			2.14951	0.14475	0.19536	0.29378	0.45173	1.42488
333.959	0.1523	0.17047	0.19456	0.20281	0.31098			2.14803	0.14533	0.19526	0.29128	0.44819	1.41542
334.348	0.15187	0.17004	0.19402	0.20241	0.31047			2.14654	0.1462	0.19531	0.28865	0.44482	1.4054
334.736	0.15142	0.1696	0.19354	0.20197	0.30992			2.14506	0.1469	0.1952	0.28569	0.4413	1.39495
335.124	0.15104	0.16918	0.1932	0.20161	0.30959			2.14359	0.14703	0.19469	0.28239	0.43748	1.38529
335.513	0.15077	0.16884	0.19308	0.20141	0.30969			2.14211	0.14638	0.19365	0.27891	0.43332	1.37704
335.901	0.15049	0.16848	0.19305	0.20126	0.30991			2.14064	0.14486	0.19209	0.27563	0.42896	1.36977
336.29	0.1501	0.1681	0.19301	0.20111	0.31006			2.13916	0.1427	0.19032	0.27316	0.42499	1.3637
336.678	0.14961	0.16772	0.19292	0.20099	0.31014			2.13769	0.14022	0.18868	0.27182	0.42176	1.35807
337.067	0.14904	0.16739	0.19276	0.2009	0.31013			2.13623	0.13772	0.18735	0.27129	0.41895	1.35074
337.455	0.14843	0.16707	0.19249	0.20082	0.30994			2.13476	0.13558	0.18649	0.27115	0.41662	1.34239
337.844	0.1479	0.16678	0.19218	0.20077	0.30968			2.1333	0.13406	0.18608	0.27085	0.41471	1.33416
338.233	0.14755	0.16658	0.19192	0.2008	0.30954			2.13183	0.13318	0.18579	0.26991	0.41292	1.32618
338.621	0.14736	0.16643	0.19171	0.20083	0.30947			2.13037	0.13286	0.18522	0.26834	0.41111	1.31852
339.01	0.14729	0.16632	0.19153	0.2008	0.30938			2.12891	0.13291	0.1841	0.26647	0.40916	1.31126
339.399	0.14735	0.16633	0.19146	0.2008	0.3095			2.12746	0.13318	0.18244	0.26485	0.40718	1.3053
339.787	0.14745	0.16636	0.1914	0.20074	0.30959			2.126	0.13353	0.18038	0.26386	0.40518	1.30137
340.176	0.14754	0.16635	0.19127	0.20054	0.30947			2.12455	0.13382	0.17803	0.26347	0.40299	1.29885
340.565	0.14757	0.16625	0.19106	0.2002	0.30911			2.1231	0.13393	0.17545	0.26338	0.40052	1.29646
340.953	0.1476	0.1661	0.19085	0.19987	0.30876			2.12165	0.13378	0.17262	0.26307	0.39765	1.29197
341.342	0.14753	0.16582	0.19055	0.19942	0.30813			2.12021	0.13344	0.16984	0.26234	0.39488	1.28601
341.731	0.14742	0.16549	0.19026	0.19896	0.30746			2.11876	0.13297	0.16752	0.26112	0.39243	1.27965
342.12	0.14728	0.16515	0.19003	0.19856	0.30687			2.11732	0.13238	0.16603	0.25937	0.38991	1.27267
342.508	0.14713	0.16485	0.18986	0.19828	0.30647			2.11588	0.13165	0.16556	0.25725	0.3869	1.2648
342.897	0.14691	0.16454	0.18961	0.198	0.30605			2.11444	0.13077	0.16595	0.25501	0.38329	1.25511
343.286	0.14668	0.16428	0.18931	0.1978	0.3058			2.113	0.12988	0.16694	0.25322	0.38014	1.2458
343.675	0.14645	0.16404	0.18895	0.19761	0.30565			2.11157	0.12901	0.16795	0.25203	0.37813	1.23701
344.064	0.14627	0.16382	0.18856	0.19742	0.30553			2.11013	0.12813	0.16843	0.25126	0.37736	1.22834
344.453	0.14612	0.16358	0.18819	0.19719	0.30539			2.1087	0.12721	0.16815	0.2506	0.37734	1.21997
344.842	0.14605	0.16336	0.18792	0.19698	0.30539			2.10727	0.12634	0.16741	0.25008	0.37778	1.2145
345.231	0.14606	0.1632	0.18781	0.19691	0.30572			2.10584	0.1254	0.1664	0.24934	0.37752	1.21052
345.62	0.14612	0.16304	0.18779	0.19694	0.30626			2.10442	0.12427	0.1653	0.24822	0.37585	1.2063
346.008	0.14619	0.16284	0.18775	0.19698	0.30682			2.10299	0.12301	0.16433	0.24695	0.37307	1.20183
346.397	0.14619	0.16256	0.18753	0.19692	0.3071			2.10157	0.1217	0.16352	0.24581	0.36976	1.19736
346.787	0.14616	0.16231	0.18724	0.19686	0.30728			2.10015	0.12043	0.16274	0.24483	0.36636	1.19256
347.176	0.14602	0.16208	0.18684	0.1967	0.30716			2.09873	0.11917	0.16171	0.24364	0.36272	1.1856
347.565	0.14574	0.16188	0.18636	0.19645	0.30669			2.09732	0.11802	0.1604	0.24204	0.35902	1.17691
347.954	0.14537	0.16177	0.18596	0.19623	0.30612			2.0959	0.11706	0.15882	0.2398	0.35519	1.16661
348.343	0.14499	0.16179	0.18576	0.19617	0.30572			2.09449	0.1164	0.15711	0.23688	0.3511	1.15489
348.732	0.1446	0.16181	0.18563	0.19613	0.30524			2.09308	0.11609	0.15541	0.23349	0.34676	1.14267
349.121	0.14424	0.16178	0.1855	0.19607	0.30467			2.09167	0.11609	0.15387	0.22997	0.34235	1.13103
349.51	0.14395	0.1617	0.18532	0.19595	0.30406			2.09026	0.11617	0.1524	0.22648	0.3379	1.1197
349.899	0.14376	0.1616	0.18507	0.19577	0.30348			2.08886	0.11617	0.15102	0.22326	0.33386	1.10946
350.288	0.14365	0.16149	0.18477	0.19558	0.30298			2.08746	0.116	0.14975	0.22049	0.33072	1.10124
350.678	0.14358	0.16138	0.18444	0.19537	0.30257			2.08605	0.11575	0.14879	0.2184	0.32903	1.09673
351.067	0.14349	0.16123	0.18413	0.19515	0.30218			2.08465	0.11528	0.14801	0.21653	0.32794	1.09237
351.456	0.14336	0.16102	0.18382	0.19487	0.30172			2.08326	0.1146	0.1475	0.21477	0.32711	1.08761
351.845	0.14322	0.16078	0.18356	0.19459	0.3013			2.08186	0.11379	0.14727	0.21303	0.32622	1.08227
352.235	0.14311	0.16054	0.18337	0.19436	0.30099			2.08047	0.11292	0.14721	0.21129	0.32497	1.07646
352.624	0.14306	0.16029	0.18321	0.1942	0.30077			2.07907	0.11207	0.14699	0.20945	0.32298	1.06945
353.013	0.14305	0.15999	0.18307	0.19408	0.30057			2.07768	0.11132	0.14642	0.20779	0.3206	1.06327
353.402	0.14302	0.15962	0.1829	0.19396	0.30035			2.07629	0.11051	0.14524	0.20628	0.3177	1.05718
353.792	0.14294	0.1592	0.1827	0.19379	0.30013			2.07491	0.10945	0.1435	0.20497	0.31441	1.05108
354.181	0.14274	0.15873	0.18243	0.19355	0.2999			2.07352	0.108	0.14149	0.20389	0.31104	1.04521
354.571	0.14242	0.15825	0.18209	0.19322	0.29966			2.07214	0.10621	0.1396	0.20305	0.3079	1.03974
354.96	0.14199	0.15779	0.1817	0.19283	0.29937			2.07076	0.1042	0.13797	0.20219	0.30487	1.03325
355.349	0.14146	0.15735	0.18127	0.19239	0.29898			2.06938	0.10231	0.13679	0.20136	0.30231	1.02692
355.739	0.14091	0.15699	0.18088	0.19199	0.29859			2.068	0.10081	0.13592	0.20047	0.30024	1.02086
356.128	0.14038	0.15667	0.18052	0.19163	0.29819			2.06662	0.09985	0.13505	0.19943	0.29846	1.01444
356.518	0.13993	0.15637	0.18013	0.19127	0.29773			2.06525	0.0994	0.13382	0.19815	0.29676	1.00696
356.907	0.13967	0.15611	0.17972	0.19093	0.29731			2.06388	0.09937	0.13213	0.19687	0.29543	1.00015
357.297	0.13966	0.15594	0.17936	0.19074	0.29721			2.0625	0.09941	0.12998	0.19561	0.29447	0.99448
357.686	0.13982	0.15578	0.17896	0.19055	0.29714			2.06114	0.09913	0.12762	0.19427	0.29369	0.98977
358.076	0.14004	0.1556	0.17851	0.19029	0.29696			2.05977	0.09828	0.12545	0.19265	0.29279	0.98535
358.465	0.14024	0.15541	0.1781	0.19001	0.29672			2.0584	0.09686	0.1238	0.19055	0.29135	0.97974
358.855	0.14035	0.15523	0.17775	0.18971	0.2964			2.05704	0.09525	0.12296	0.18821	0.28949	0.97377
359.245	0.14028	0.15505	0.17745	0.18937	0.29593			2.05568	0.09383	0.1228	0.18582	0.28702	0.96707
359.634	0.14007	0.15488	0.17721	0.18904	0.2954			2.05432	0.09288	0.12307	0.18366	0.28391	0.96001
360.024	0.13976	0.15473	0.17697	0.18873	0.29484			2.05296	0.09257	0.12344	0.18197	0.2803	0.95343
360.413	0.13932	0.15444	0.17653	0.18824	0.29388			2.0516	0.09284	0.12367	0.18077	0.27634	0.94714
360.803	0.13888	0.15413	0.17597	0.18771	0.29289			2.05025	0.09357	0.12368	0.18017	0.27258	0.94181
361.193	0.13851	0.15382	0.1753	0.18718	0.292			2.04889	0.09458	0.12354	0.18024	0.26973	0.9382
361.582	0.13819	0.15354	0.17458	0.18666	0.29123			2.04754	0.0956	0.12324	0.18084	0.26809	0.93591
361.972	0.1379	0.15326	0.17383	0.18616	0.29055			2.04619	0.09634	0.12271	0.18155	0.26739	0.93354
362.362	0.13765	0.15308	0.17322	0.18579	0.29014			2.04484	0.09673	0.12205	0.18207	0.26751	0.93185
362.752	0.13738	0.15293	0.17274	0.18551	0.28986			2.0435	0.09665	0.12116	0.18172	0.26747	0.92865
363.141	0.1371	0.15283	0.17244	0.1853	0.28969			2.04215	0.09619	0.12012	0.18032	0.26679	0.92367
363.531	0.13682	0.15275	0.17231	0.18515	0.28964			2.04081	0.09544	0.11902	0.17807	0.26526	0.91678
363.921	0.13658	0.15264	0.17228	0.18501	0.28961			2.03947	0.09446	0.11793	0.1755	0.26298	0.90802
364.311	0.13644	0.15253	0.17235	0.18491	0.28971			2.03813	0.09318	0.11674	0.17303	0.25983	0.896
364.701	0.1364	0.15235	0.17237	0.18478	0.28977			2.03679	0.09173	0.11554	0.17126	0.25661	0.88344
365.091	0.13639	0.15205	0.17223	0.18452	0.28955			2.03545	0.09011	0.11422	0.17008	0.25351	0.87074
365.481	0.1363	0.15154	0.17177	0.18395	0.28869			2.03412	0.08838	0.11275	0.16913	0.2508	0.85907
365.87	0.13617	0.15099	0.17122	0.18333	0.28774			2.03279	0.08665	0.11119	0.16807	0.24878	0.84982
366.26	0.13596	0.15048	0.1707	0.18278	0.28693			2.03146	0.0851	0.10975	0.16691	0.24798	0.84518
366.65	0.13565	0.15001	0.17024	0.18229	0.28625			2.03013	0.08371	0.10832	0.16547	0.24776	0.84234
367.04	0.13522	0.14961	0.16982	0.18188	0.28568			2.0288	0.08256	0.10695	0.16391	0.24758	0.83934
367.43	0.13478	0.14933	0.16951	0.18167	0.28545			2.02747	0.0817	0.10573	0.1625	0.24695	0.83502
367.82	0.13433	0.14909	0.1692	0.18152	0.28526			2.02615	0.08122	0.1048	0.16152	0.24565	0.82927
368.21	0.13388	0.1488	0.16879	0.1813	0.28488			2.02483	0.0811	0.10419	0.16096	0.24366	0.82211
368.6	0.13349	0.14846	0.16826	0.18096	0.28429			2.02351	0.08115	0.10375	0.16055	0.24106	0.81312
368.99	0.13321	0.1481	0.16767	0.18052	0.28361			2.02219	0.08114	0.10336	0.16008	0.23837	0.80339
369.38	0.13308	0.14778	0.16711	0.18011	0.28314			2.02087	0.08077	0.10293	0.15935	0.23608	0.79426
369.771	0.13302	0.14744	0.16653	0.17963	0.28268			2.01955	0.07976	0.10246	0.15822	0.2344	0.78659
370.161	0.13299	0.14707	0.16595	0.17912	0.28221			2.01824	0.0781	0.10207	0.15676	0.23354	0.78153
370.551	0.13295	0.14669	0.16538	0.1786	0.2817			2.01693	0.07588	0.10174	0.15496	0.23303	0.77745
370.941	0.13291	0.14634	0.16485	0.17813	0.28117			2.01562	0.07346	0.10145	0.15298	0.23255	0.77284
371.331	0.1328	0.14599	0.16429	0.17761	0.28043			2.01431	0.07123	0.10114	0.15111	0.2318	0.76669
371.721	0.13265	0.14571	0.16374	0.17711	0.27961			2.013	0.0696	0.10077	0.14968	0.23067	0.75921
372.111	0.13243	0.14549	0.16321	0.17663	0.27878			2.01169	0.06882	0.10031	0.14889	0.22907	0.75127
372.502	0.13213	0.14532	0.1627	0.17615	0.27799			2.01039	0.06905	0.09982	0.14883	0.22716	0.74466
372.892	0.13175	0.14516	0.16218	0.17566	0.27728			2.00909	0.07016	0.09926	0.14917	0.22491	0.73942
373.282	0.13131	0.14498	0.16169	0.1752	0.27675			2.00779	0.07182	0.09862	0.14959	0.22249	0.73558
373.672	0.13081	0.14473	0.16122	0.17475	0.27633			2.00649	0.07353	0.09795	0.14985	0.22026	0.73345
374.063	0.13028	0.14438	0.16079	0.17432	0.276			2.00519	0.07484	0.09735	0.14997	0.21861	0.7338
374.453	0.12976	0.14397	0.16043	0.17399	0.27585			2.00389	0.07534	0.09674	0.14966	0.2171	0.73418
374.843	0.12925	0.14352	0.16008	0.17372	0.27569			2.0026	0.07497	0.0962	0.14897	0.21563	0.73427
375.234	0.12874	0.14301	0.15961	0.17337	0.2752			2.00131	0.07389	0.09582	0.14789	0.21407	0.73374
375.624	0.1283	0.14251	0.15906	0.17298	0.27451			2.00002	0.07232	0.09563	0.14632	0.21229	0.73221
376.014	0.12801	0.14208	0.15853	0.17265	0.27385			1.99873	0.07032	0.09548	0.14399	0.20986	0.72771
376.405	0.12792	0.14177	0.15816	0.17247	0.27351			1.99744	0.06814	0.09549	0.14117	0.20734	0.7227
376.795	0.12792	0.14144	0.15786	0.17228	0.27318			1.99615	0.06596	0.09558	0.13803	0.2049	0.71763
377.186	0.12788	0.14103	0.15756	0.17196	0.27264			1.99487	0.06404	0.09563	0.13482	0.20266	0.71248
377.576	0.12773	0.14051	0.1572	0.17151	0.27188			1.99359	0.06265	0.09548	0.13185	0.20068	0.70673
377.967	0.12743	0.13999	0.15684	0.17103	0.27106			1.9923	0.06204	0.09513	0.12957	0.19933	0.70125
378.357	0.12694	0.13948	0.15641	0.17049	0.2701			1.99102	0.06214	0.0945	0.12813	0.19849	0.69495
378.748	0.1263	0.13903	0.1559	0.16992	0.26907			1.98975	0.06273	0.09359	0.12758	0.1981	0.68753
379.138	0.12563	0.13871	0.15535	0.16938	0.26809			1.98847	0.06345	0.09247	0.12777	0.19809	0.67922
379.529	0.12503	0.13851	0.15479	0.16889	0.26725			1.98719	0.06401	0.09121	0.12842	0.19844	0.67066
379.919	0.12455	0.13837	0.15416	0.16834	0.26635			1.98592	0.06424	0.08991	0.12912	0.19909	0.66269
380.31	0.1243	0.13833	0.15359	0.16786	0.26571			1.98465	0.0641	0.08862	0.12933	0.19968	0.65499
380.7	0.12422	0.13831	0.15307	0.16741	0.26516			1.98338	0.06369	0.08742	0.12882	0.19995	0.648
381.091	0.12424	0.13828	0.1526	0.167	0.26471			1.98211	0.06317	0.08639	0.12768	0.19963	0.64236
381.482	0.12427	0.13823	0.15221	0.1667	0.26445			1.98084	0.06269	0.08561	0.12627	0.19851	0.63865
381.872	0.12421	0.13808	0.15184	0.16646	0.26426			1.97958	0.06238	0.08522	0.12514	0.19687	0.63869
382.263	0.12397	0.13774	0.15137	0.16614	0.26389			1.97831	0.06216	0.0851	0.12434	0.19437	0.6403
382.654	0.12357	0.13724	0.15082	0.16576	0.26345			1.97705	0.06191	0.08517	0.12379	0.1911	0.6421
383.044	0.12308	0.13666	0.15024	0.16534	0.26307			1.97579	0.06156	0.08529	0.12332	0.18735	0.64315
383.435	0.12255	0.13605	0.14965	0.16487	0.26275			1.97453	0.06112	0.08531	0.12277	0.18359	0.64331
383.826	0.12203	0.13545	0.14906	0.16437	0.26249			1.97327	0.06059	0.08499	0.12192	0.17991	0.64128
384.216	0.12156	0.13492	0.14854	0.16392	0.26236			1.97202	0.06011	0.08429	0.12089	0.17682	0.63801
384.607	0.12116	0.13445	0.14812	0.16353	0.26233			1.97076	0.05977	0.08324	0.11982	0.1745	0.63362
384.998	0.12085	0.13402	0.14778	0.16322	0.26232			1.96951	0.05964	0.08193	0.11886	0.17298	0.62858
385.389	0.12052	0.13353	0.14742	0.16285	0.26202			1.96826	0.05971	0.0805	0.11814	0.17208	0.6235
385.78	0.12024	0.13307	0.14712	0.16256	0.26167			1.96701	0.05987	0.07907	0.11768	0.1713	0.61846
386.17	0.11996	0.13265	0.14684	0.16233	0.26128			1.96576	0.05998	0.0777	0.11752	0.17014	0.61335
386.561	0.11968	0.1323	0.14653	0.16212	0.26082			1.96451	0.05995	0.07647	0.11773	0.16828	0.60795
386.952	0.1194	0.13199	0.14612	0.16186	0.26027			1.96327	0.05974	0.07541	0.1183	0.16575	0.60182
387.343	0.11915	0.13177	0.14565	0.16161	0.25984			1.96202	0.05935	0.07453	0.11903	0.16284	0.59465
387.734	0.11891	0.13153	0.14507	0.16129	0.25936			1.96078	0.05888	0.07388	0.11966	0.16015	0.58745
388.125	0.11867	0.13123	0.14439	0.16087	0.25878			1.95954	0.05833	0.07339	0.11972	0.15794	0.5805
388.516	0.1184	0.13086	0.14367	0.16039	0.25812			1.9583	0.05773	0.07299	0.11898	0.15641	0.57481
388.907	0.11811	0.13042	0.14295	0.15987	0.25741			1.95707	0.0571	0.07257	0.11744	0.1556	0.57108
389.298	0.11775	0.12994	0.14222	0.15926	0.25656			1.95583	0.05644	0.07203	0.11537	0.15542	0.56933
389.689	0.11738	0.12949	0.14154	0.15866	0.25574			1.95459	0.05571	0.07131	0.11304	0.15551	0.56792
390.08	0.11702	0.12913	0.14094	0.15813	0.25509			1.95336	0.05493	0.07055	0.11079	0.15585	0.56657
390.471	0.11671	0.12887	0.14044	0.15771	0.25468			1.95213	0.0541	0.06994	0.10876	0.15625	0.56442
390.862	0.1164	0.12866	0.14004	0.15738	0.2544			1.9509	0.05324	0.06961	0.10694	0.15654	0.56096
391.253	0.11606	0.12844	0.13973	0.15714	0.25422			1.94967	0.05239	0.06957	0.10525	0.15657	0.55621
391.644	0.11567	0.1282	0.1395	0.15697	0.25407			1.94845	0.0517	0.06979	0.10381	0.15642	0.55173
392.035	0.1152	0.1279	0.13931	0.15682	0.25388			1.94722	0.05122	0.07005	0.10258	0.15586	0.5474
392.426	0.11465	0.12753	0.13906	0.15658	0.25348			1.946	0.05096	0.07016	0.10162	0.15479	0.54322
392.818	0.11407	0.12713	0.13874	0.15626	0.25297			1.94477	0.05087	0.07001	0.10102	0.15332	0.53915
393.209	0.1135	0.1267	0.13827	0.15583	0.25229			1.94355	0.05079	0.0696	0.10083	0.15175	0.5351
393.6	0.11298	0.12627	0.13765	0.1553	0.25149			1.94233	0.05056	0.06895	0.101	0.1503	0.53055
393.991	0.11257	0.12587	0.13691	0.15473	0.25067			1.94111	0.05009	0.06813	0.10136	0.14916	0.52503
394.382	0.11232	0.12557	0.1362	0.15424	0.25006			1.9399	0.04944	0.06722	0.10176	0.14848	0.51906
394.774	0.11215	0.12534	0.13554	0.15381	0.24957			1.93868	0.04875	0.06634	0.10206	0.14828	0.51336
395.165	0.11204	0.12515	0.13503	0.15349	0.24929			1.93747	0.04817	0.06556	0.10213	0.14838	0.50861
395.556	0.11191	0.12501	0.13468	0.15328	0.24921			1.93626	0.04773	0.06489	0.10187	0.14842	0.50482
395.947	0.11171	0.12485	0.13443	0.15315	0.24925			1.93505	0.0474	0.06441	0.10129	0.14826	0.50236
396.339	0.11146	0.1247	0.13422	0.15308	0.24943			1.93384	0.04702	0.06413	0.10044	0.14771	0.50065
396.73	0.11118	0.12453	0.13397	0.15299	0.24964			1.93263	0.04644	0.064	0.09939	0.14665	0.49856
397.121	0.1109	0.12431	0.13367	0.15286	0.24981			1.93142	0.04559	0.06396	0.09824	0.14504	0.49505
397.513	0.11064	0.12403	0.13331	0.15266	0.24988			1.93022	0.04454	0.06396	0.09716	0.1431	0.49043
397.904	0.11042	0.1237	0.13294	0.15243	0.24987			1.92902	0.04341	0.06387	0.0961	0.14086	0.48459
398.295	0.1102	0.12331	0.13256	0.15217	0.24971			1.92781	0.04239	0.06361	0.09496	0.13838	0.47801
398.687	0.10997	0.12289	0.1322	0.15192	0.24947			1.92661	0.04161	0.06315	0.09366	0.1358	0.47171
399.078	0.10974	0.12247	0.13188	0.15171	0.2492			1.92542	0.04116	0.06251	0.09222	0.13326	0.46668
399.47	0.10953	0.1221	0.13163	0.15154	0.24901			1.92422	0.04096	0.06175	0.09062	0.13071	0.4625
399.861	0.10934	0.12176	0.13138	0.15133	0.24882			1.92302	0.04096	0.06102	0.08906	0.12839	0.45968
400.253	0.10919	0.12143	0.1311	0.15107	0.24863			1.92183	0.04108	0.06045	0.0877	0.12639	0.45777
400.644	0.10905	0.12109	0.13078	0.15079	0.24844			1.92063	0.04123	0.0601	0.08666	0.12477	0.45624
401.036	0.1089	0.12071	0.13041	0.15051	0.24818			1.91944	0.04137	0.05996	0.08603	0.12353	0.4547
401.427	0.10865	0.12029	0.12998	0.15022	0.24769			1.91825	0.04147	0.06	0.08584	0.1227	0.45309
401.819	0.10832	0.11989	0.12957	0.15	0.24714			1.91706	0.04147	0.06007	0.08603	0.12219	0.45077
402.21	0.1079	0.11951	0.12915	0.14978	0.24642			1.91588	0.04134	0.06009	0.08651	0.12204	0.44739
402.602	0.10742	0.11917	0.12872	0.14954	0.24561			1.91469	0.04105	0.05991	0.08707	0.12219	0.44223
402.993	0.10697	0.11886	0.12831	0.14929	0.24485			1.91351	0.04064	0.05946	0.08742	0.12249	0.43484
403.385	0.10662	0.11862	0.12795	0.14908	0.24433			1.91232	0.04018	0.05872	0.08726	0.12268	0.42529
403.777	0.10636	0.11838	0.12759	0.14884	0.24389			1.91114	0.03984	0.05784	0.08658	0.12278	0.41569
404.168	0.10624	0.11817	0.12732	0.14867	0.24374			1.90996	0.03978	0.05697	0.08552	0.1227	0.40798
404.56	0.10621	0.11802	0.12716	0.14861	0.2439			1.90878	0.04008	0.05621	0.08438	0.12226	0.40329
404.952	0.10616	0.11786	0.12701	0.14854	0.24411			1.90761	0.04067	0.05559	0.08349	0.1213	0.40159
405.343	0.10599	0.11764	0.12679	0.14839	0.2441			1.90643	0.04134	0.05507	0.083	0.11966	0.40177
405.735	0.10572	0.1174	0.12652	0.14824	0.24407			1.90526	0.04186	0.05464	0.08289	0.11755	0.40303
406.127	0.10536	0.11713	0.12621	0.14809	0.24398			1.90408	0.04196	0.05424	0.08278	0.11512	0.40372
406.519	0.10493	0.11681	0.12585	0.14793	0.24377			1.90291	0.04155	0.05381	0.0823	0.11269	0.40297
406.91	0.10449	0.11648	0.12551	0.14782	0.24355			1.90174	0.04068	0.05332	0.08131	0.11056	0.4007
407.302	0.10408	0.11618	0.12521	0.14777	0.24338			1.90057	0.03954	0.0528	0.07996	0.10894	0.39766
407.694	0.10371	0.11594	0.12492	0.14775	0.24321			1.8994	0.0383	0.05224	0.0784	0.1075	0.39348
408.086	0.10337	0.11575	0.12464	0.14773	0.24302			1.89824	0.03712	0.05181	0.07692	0.10609	0.38927
408.478	0.10308	0.11558	0.12436	0.14768	0.24281			1.89707	0.03608	0.05155	0.07555	0.10438	0.38492
408.869	0.10283	0.11541	0.1241	0.14758	0.24261			1.89591	0.03515	0.05141	0.07414	0.10213	0.37987
409.261	0.10262	0.11517	0.12388	0.14741	0.24236			1.89475	0.03436	0.05122	0.07257	0.09951	0.37394
409.653	0.10247	0.11488	0.12371	0.14718	0.24211			1.89359	0.03379	0.05082	0.0709	0.09704	0.36788
410.045	0.10236	0.11459	0.12363	0.14696	0.24193			1.89243	0.03353	0.0501	0.06915	0.09509	0.36162
410.437	0.10229	0.11434	0.12363	0.14678	0.24186			1.89127	0.03362	0.04911	0.06745	0.09397	0.35568
410.829	0.10221	0.11415	0.12361	0.14661	0.24175			1.89011	0.03402	0.04807	0.06597	0.09378	0.3505
411.221	0.10211	0.11405	0.12358	0.14646	0.24168			1.88896	0.03458	0.04718	0.0648	0.09434	0.34621
411.613	0.10196	0.11404	0.12349	0.14629	0.24161			1.88781	0.03506	0.0466	0.06393	0.09527	0.34227
412.005	0.10175	0.11406	0.12331	0.14607	0.2415			1.88665	0.03525	0.0464	0.06338	0.09608	0.33823
412.397	0.10145	0.11406	0.12303	0.14574	0.24129			1.8855	0.03505	0.04665	0.06318	0.09646	0.33445
412.789	0.10112	0.11403	0.12272	0.1454	0.24116			1.88435	0.03447	0.04734	0.06338	0.09617	0.33151
413.181	0.10078	0.11397	0.12242	0.14512	0.24116			1.88321	0.03366	0.04828	0.064	0.09514	0.32981
413.573	0.10043	0.11387	0.12215	0.14492	0.24126			1.88206	0.03281	0.04914	0.06495	0.0935	0.32934
413.965	0.10008	0.11372	0.12191	0.14481	0.24135			1.88091	0.0321	0.0495	0.06609	0.09157	0.32967
414.357	0.09981	0.11359	0.12181	0.14494	0.24169			1.87977	0.03159	0.04913	0.06727	0.08977	0.33026
414.749	0.09958	0.11344	0.12176	0.14515	0.242			1.87863	0.03123	0.04812	0.06826	0.08833	0.33045
415.142	0.09941	0.11322	0.12169	0.14533	0.24214			1.87748	0.03092	0.04683	0.06888	0.08729	0.32984
415.534	0.09926	0.11294	0.12157	0.14539	0.24206			1.87634	0.03055	0.04561	0.0689	0.08637	0.32749
415.926	0.09918	0.11265	0.12146	0.1454	0.24205			1.87521	0.0301	0.0447	0.06831	0.08549	0.32353
416.318	0.0991	0.11234	0.12134	0.14531	0.24201			1.87407	0.02959	0.0441	0.06717	0.08457	0.31808
416.71	0.09902	0.11206	0.12123	0.14516	0.242			1.87293	0.02907	0.04369	0.06563	0.08363	0.31172
417.103	0.09893	0.11182	0.12111	0.14495	0.24198			1.8718	0.02859	0.04336	0.06393	0.08274	0.30554
417.495	0.0988	0.1116	0.12099	0.14472	0.2419			1.87067	0.02818	0.04308	0.06228	0.08192	0.30057
417.887	0.09864	0.11141	0.12087	0.14448	0.2418			1.86953	0.02781	0.04288	0.06081	0.08111	0.2971
418.279	0.09848	0.11132	0.12083	0.14439	0.24197			1.8684	0.02748	0.04286	0.05966	0.08031	0.2955
418.672	0.09827	0.11125	0.1208	0.14437	0.2422			1.86727	0.02719	0.043	0.05885	0.07954	0.29552
419.064	0.09798	0.11116	0.12074	0.14436	0.24233			1.86615	0.02696	0.04316	0.05833	0.07878	0.29636
419.456	0.09761	0.11102	0.12064	0.14428	0.24221			1.86502	0.02687	0.04311	0.05799	0.07801	0.29682
419.849	0.09722	0.11087	0.12058	0.14424	0.24202			1.86389	0.02699	0.04269	0.05775	0.07736	0.29647
420.241	0.09685	0.11072	0.12053	0.14417	0.24171			1.86277	0.02737	0.04186	0.05753	0.0769	0.29497
420.633	0.09654	0.1106	0.1205	0.14408	0.24135			1.86165	0.02799	0.04074	0.05726	0.07663	0.29241
421.026	0.09633	0.11053	0.12045	0.14398	0.24105			1.86053	0.02874	0.03956	0.0569	0.07647	0.28911
421.418	0.09625	0.11058	0.12042	0.1439	0.24098			1.85941	0.02942	0.0386	0.05642	0.07634	0.28586
421.811	0.09627	0.11068	0.12036	0.14377	0.24096			1.85829	0.02984	0.03801	0.05581	0.07613	0.28315
422.203	0.09638	0.1108	0.1203	0.14366	0.24106			1.85717	0.02983	0.03781	0.05501	0.07572	0.28108
422.595	0.09653	0.11089	0.1203	0.1436	0.24127			1.85605	0.0293	0.03789	0.05401	0.07506	0.27968
422.988	0.09667	0.11089	0.12037	0.1436	0.24152			1.85494	0.02829	0.03803	0.05278	0.07419	0.27875
423.38	0.09674	0.11076	0.12042	0.14359	0.24164			1.85383	0.02694	0.03806	0.05144	0.07326	0.27844
423.773	0.09676	0.11057	0.12049	0.14362	0.24177			1.85271	0.02545	0.03787	0.05012	0.07229	0.27816
424.165	0.09674	0.11039	0.12056	0.14369	0.24198			1.8516	0.02406	0.0374	0.04906	0.07124	0.27709
424.558	0.0967	0.11027	0.12062	0.14381	0.2423			1.85049	0.02298	0.03671	0.04847	0.07005	0.27457
424.951	0.09662	0.11021	0.12065	0.14392	0.24259			1.84938	0.02231	0.03589	0.0485	0.06874	0.27046
425.343	0.09648	0.11018	0.12061	0.14395	0.24272			1.84828	0.022	0.03506	0.04907	0.06742	0.26511
425.736	0.09634	0.11019	0.12058	0.14396	0.24278			1.84717	0.02189	0.03435	0.04989	0.0662	0.25924
426.128	0.09619	0.11021	0.12059	0.14399	0.2428			1.84607	0.02177	0.03386	0.05059	0.06523	0.25398
426.521	0.09604	0.1102	0.12062	0.14403	0.2428			1.84496	0.02154	0.03362	0.05083	0.06456	0.2501
426.914	0.09589	0.11012	0.12064	0.14409	0.24278			1.84386	0.02115	0.03359	0.05047	0.06413	0.24775
427.306	0.09577	0.10999	0.12065	0.14418	0.24283			1.84276	0.02067	0.03365	0.04956	0.0638	0.2464
427.699	0.09565	0.10985	0.12061	0.14426	0.24291			1.84166	0.02015	0.03366	0.0483	0.06351	0.24541
428.092	0.09553	0.10973	0.1205	0.14429	0.24297			1.84056	0.01966	0.03352	0.04698	0.06328	0.24426
428.484	0.09538	0.10967	0.12033	0.14423	0.24293			1.83947	0.01929	0.0332	0.04587	0.06316	0.24279
428.877	0.09525	0.10972	0.12018	0.14416	0.24294			1.83837	0.01914	0.03272	0.04521	0.0632	0.24111
429.27	0.09515	0.10985	0.12011	0.14413	0.24305			1.83728	0.01928	0.03207	0.04503	0.06322	0.23868
429.663	0.09509	0.11	0.12014	0.14413	0.24327			1.83619	0.01969	0.03124	0.04534	0.06315	0.23546
430.055	0.09507	0.1101	0.12025	0.14415	0.24355			1.83509	0.0203	0.03021	0.04603	0.06301	0.2321
430.448	0.09504	0.1101	0.12038	0.14413	0.24378			1.834	0.02099	0.02897	0.0469	0.06284	0.22918
430.841	0.09498	0.11001	0.12055	0.14409	0.244			1.83291	0.02157	0.02753	0.04768	0.06261	0.22706
431.234	0.09486	0.10991	0.12078	0.1441	0.24433			1.83183	0.02191	0.02607	0.04816	0.06231	0.22622
431.627	0.09465	0.10979	0.12107	0.14415	0.24468			1.83074	0.02189	0.02479	0.04817	0.06186	0.22669
432.02	0.09435	0.10968	0.12136	0.14421	0.24499			1.82965	0.02146	0.0239	0.04761	0.06106	0.22761
432.412	0.09403	0.1096	0.12164	0.14432	0.24535			1.82857	0.02065	0.0235	0.04651	0.05982	0.22793
432.805	0.09377	0.10954	0.12185	0.14443	0.24573			1.82749	0.01959	0.02358	0.04498	0.05818	0.22675
433.198	0.09363	0.10949	0.12197	0.14451	0.24608			1.82641	0.01848	0.02403	0.04321	0.05634	0.22386
433.591	0.09365	0.10944	0.12201	0.14455	0.2464			1.82533	0.01752	0.02463	0.04141	0.05452	0.2193
433.984	0.09378	0.10942	0.12202	0.14458	0.24674			1.82425	0.01687	0.02515	0.03976	0.05293	0.21353
434.377	0.09397	0.10944	0.12203	0.14458	0.24709			1.82317	0.01655	0.02543	0.03843	0.05168	0.20734
434.77	0.09415	0.10949	0.12204	0.14457	0.24746			1.82209	0.01653	0.02544	0.03751	0.0508	0.20154
435.163	0.09431	0.10956	0.12209	0.14456	0.24791			1.82102	0.01669	0.02524	0.03697	0.05018	0.19646
435.556	0.09446	0.10962	0.12217	0.1446	0.24842			1.81994	0.01696	0.02499	0.03679	0.04983	0.19288
435.949	0.09461	0.10963	0.12225	0.14466	0.24888			1.81887	0.01728	0.02479	0.03687	0.04971	0.19081
436.342	0.09468	0.10953	0.12227	0.14464	0.24901			1.8178	0.01761	0.02471	0.03707	0.04978	0.1901
436.735	0.0947	0.10939	0.12228	0.14462	0.24894			1.81673	0.01795	0.02473	0.03735	0.05004	0.19043
437.128	0.09465	0.10929	0.12231	0.14462	0.24881			1.81566	0.0183	0.02478	0.03772	0.05044	0.19173
437.521	0.09455	0.10928	0.12236	0.14464	0.24873			1.81459	0.01862	0.02476	0.03814	0.0508	0.1934
437.915	0.0944	0.10932	0.12242	0.14467	0.2487			1.81352	0.01885	0.02458	0.03861	0.05093	0.19498
438.308	0.09421	0.10938	0.12249	0.14469	0.24872			1.81246	0.01894	0.02424	0.03904	0.05077	0.19612
438.701	0.09402	0.10944	0.12261	0.14477	0.24885			1.81139	0.01886	0.02378	0.03936	0.05034	0.19663
439.094	0.09386	0.10947	0.12282	0.14493	0.24911			1.81033	0.01859	0.02332	0.03947	0.04973	0.19635
439.487	0.09376	0.10948	0.12314	0.14518	0.24948			1.80927	0.01816	0.02292	0.03931	0.04897	0.19495
439.88	0.09371	0.10945	0.12352	0.14545	0.24983			1.80821	0.01762	0.02269	0.03899	0.04817	0.19305
440.274	0.0937	0.10936	0.12385	0.14561	0.24994			1.80715	0.01704	0.02265	0.03856	0.0473	0.19088
440.667	0.09375	0.10927	0.12413	0.14572	0.24994			1.80609	0.01644	0.02275	0.03808	0.04626	0.18842
441.06	0.09386	0.10922	0.12441	0.14582	0.24999			1.80503	0.01584	0.02293	0.03754	0.04494	0.18546
441.453	0.09404	0.10924	0.12473	0.14603	0.25031			1.80398	0.01527	0.02313	0.03698	0.0434	0.18205
441.847	0.09419	0.10926	0.12503	0.14623	0.25066			1.80292	0.01479	0.02329	0.03646	0.0418	0.17826
442.24	0.0943	0.10925	0.12533	0.14645	0.2511			1.80187	0.01447	0.02339	0.03606	0.04037	0.17417
442.633	0.09434	0.10924	0.12561	0.14667	0.25161			1.80082	0.01438	0.02339	0.03583	0.03932	0.1699
443.027	0.09431	0.10922	0.12583	0.14684	0.25212			1.79977	0.01453	0.02326	0.03574	0.03878	0.16564
443.42	0.0942	0.10922	0.12595	0.1469	0.25247			1.79872	0.01487	0.023	0.0357	0.0387	0.16157
443.813	0.09408	0.10931	0.12601	0.14693	0.25282			1.79767	0.01527	0.02259	0.0356	0.03886	0.15751
444.207	0.09401	0.10949	0.12602	0.14694	0.25309			1.79662	0.01558	0.02208	0.03542	0.03905	0.15367
444.6	0.09399	0.10972	0.126	0.14693	0.25331			1.79558	0.01568	0.02156	0.03519	0.03911	0.15033
444.994	0.09403	0.10998	0.12598	0.14695	0.25351			1.79453	0.01555	0.0211	0.03492	0.03902	0.14775
445.387	0.09413	0.11027	0.12606	0.14708	0.25394			1.79349	0.01525	0.02083	0.03461	0.03889	0.14615
445.78	0.09421	0.11052	0.12618	0.14726	0.25443			1.79244	0.01487	0.02076	0.03425	0.03884	0.14533
446.174	0.09421	0.11067	0.12629	0.14745	0.25488			1.7914	0.0145	0.02086	0.03386	0.03892	0.14459
446.567	0.09412	0.11076	0.12638	0.14762	0.25525			1.79036	0.01419	0.021	0.0335	0.03911	0.1434
446.961	0.094	0.11084	0.12647	0.1478	0.25561			1.78932	0.01399	0.02107	0.03322	0.0394	0.14171
447.354	0.09391	0.11093	0.12657	0.148	0.25595			1.78828	0.0139	0.02097	0.03296	0.03971	0.13989
447.748	0.09388	0.11103	0.12666	0.14817	0.25621			1.78725	0.01389	0.02067	0.03256	0.03986	0.13803
448.142	0.09393	0.11111	0.12678	0.14834	0.2564			1.78621	0.01393	0.02025	0.03193	0.03977	0.13681
448.535	0.09403	0.11116	0.12695	0.14849	0.25653			1.78518	0.01398	0.0198	0.03111	0.03938	0.13657
448.929	0.09417	0.11116	0.12716	0.14863	0.25661			1.78414	0.014	0.01941	0.03021	0.03866	0.1372
449.322	0.0943	0.11109	0.12743	0.14878	0.2567			1.78311	0.01395	0.01911	0.02937	0.03765	0.13828
449.716	0.0944	0.11098	0.12772	0.1489	0.25683			1.78208	0.01385	0.01892	0.02865	0.03641	0.13931
450.11	0.0945	0.11086	0.12801	0.14904	0.25703			1.78105	0.01371	0.01876	0.02801	0.03497	0.13957
450.503	0.09464	0.1108	0.12832	0.14922	0.2574			1.78002	0.01357	0.0186	0.02742	0.03349	0.13892
450.897	0.09478	0.1108	0.12858	0.14939	0.25781			1.779	0.01347	0.01844	0.02691	0.03223	0.13763
451.291	0.09489	0.11084	0.12875	0.1495	0.25811			1.77797	0.01341	0.01823	0.0265	0.03141	0.13581
451.684	0.09495	0.11095	0.12883	0.14956	0.25838			1.77694	0.01338	0.01796	0.02623	0.03117	0.13364
452.078	0.09491	0.11111	0.12886	0.14963	0.25867			1.77592	0.01334	0.01762	0.02614	0.03148	0.13115
452.472	0.09479	0.1113	0.12883	0.14972	0.25902			1.7749	0.01326	0.01719	0.02619	0.03213	0.12831
452.865	0.09459	0.11147	0.12873	0.1498	0.25938			1.77388	0.01311	0.01668	0.02632	0.03282	0.12528
453.259	0.09435	0.11157	0.12855	0.14981	0.25963			1.77285	0.01293	0.01616	0.02651	0.03341	0.12285
453.653	0.09414	0.11162	0.12837	0.14977	0.25983			1.77184	0.01274	0.01565	0.02668	0.03367	0.12082
454.047	0.09402	0.11164	0.1283	0.14968	0.25998			1.77082	0.0126	0.01521	0.02683	0.03361	0.1193
454.441	0.09399	0.11163	0.12836	0.14953	0.25997			1.7698	0.01253	0.0149	0.02699	0.03332	0.11819
454.834	0.09407	0.11159	0.12859	0.14939	0.25989			1.76878	0.01254	0.01473	0.02715	0.03287	0.1172
455.228	0.09426	0.11155	0.12898	0.14936	0.25998			1.76777	0.01257	0.01471	0.0272	0.03217	0.1158
455.622	0.09452	0.11149	0.12942	0.14943	0.26021			1.76676	0.01263	0.01485	0.02706	0.03123	0.11427
456.016	0.09479	0.11141	0.12978	0.14952	0.26046			1.76574	0.01268	0.01511	0.02663	0.02998	0.11256
456.41	0.09498	0.11131	0.12995	0.14953	0.26062			1.76473	0.01271	0.01541	0.02596	0.02844	0.11098
456.804	0.09511	0.11128	0.13002	0.14953	0.26089			1.76372	0.01274	0.01568	0.0252	0.02683	0.11
457.198	0.09518	0.11136	0.13006	0.14956	0.26132			1.76271	0.01273	0.01586	0.0245	0.02546	0.11018
457.592	0.09517	0.11151	0.13012	0.14965	0.26185			1.7617	0.0126	0.01591	0.02386	0.02449	0.11096
457.986	0.09509	0.11165	0.13023	0.14982	0.26234			1.7607	0.0123	0.01586	0.02325	0.02403	0.11178
458.38	0.09493	0.11174	0.13039	0.15003	0.26267			1.75969	0.01185	0.01577	0.02261	0.02406	0.11216
458.774	0.09473	0.11178	0.13063	0.15028	0.26289			1.75869	0.01134	0.01569	0.02198	0.02438	0.1117
459.168	0.09447	0.11177	0.13087	0.15047	0.2629			1.75768	0.01089	0.01562	0.02141	0.02471	0.1102
459.562	0.09418	0.11172	0.13108	0.15052	0.26273			1.75668	0.01062	0.01555	0.02107	0.02484	0.10823
459.956	0.0939	0.11169	0.13125	0.15049	0.2626			1.75568	0.01054	0.01543	0.02102	0.02473	0.10638
460.35	0.09375	0.1118	0.13149	0.1506	0.26296			1.75468	0.01061	0.01526	0.02123	0.02443	0.10497
460.744	0.09363	0.11196	0.13164	0.15068	0.26344			1.75368	0.01069	0.01506	0.02157	0.02413	0.10409
461.138	0.09351	0.1121	0.13167	0.15071	0.26386			1.75268	0.0107	0.01489	0.02183	0.02395	0.10368
461.532	0.09337	0.1122	0.13159	0.1507	0.26413			1.75168	0.01052	0.0148	0.02179	0.02381	0.10304
461.926	0.09326	0.11226	0.1315	0.15071	0.26435			1.75069	0.01016	0.01483	0.02139	0.02359	0.10193
462.32	0.09321	0.1123	0.13148	0.1508	0.26459			1.74969	0.0097	0.01494	0.0207	0.02315	0.10036
462.714	0.09321	0.11228	0.13154	0.15092	0.26479			1.7487	0.00924	0.01506	0.01989	0.02246	0.09859
463.109	0.09324	0.11222	0.13164	0.15102	0.26487			1.74771	0.00887	0.01509	0.01913	0.0216	0.09691
463.503	0.09328	0.11214	0.13175	0.15104	0.26478			1.74672	0.00868	0.01496	0.01858	0.02074	0.09575
463.897	0.09336	0.11212	0.1319	0.15107	0.26473			1.74573	0.00866	0.01465	0.01826	0.01998	0.09494
464.291	0.09346	0.11217	0.13211	0.15112	0.26479			1.74474	0.00879	0.01423	0.01812	0.0194	0.09429
464.685	0.09358	0.11229	0.13231	0.15118	0.26494			1.74375	0.00903	0.01379	0.01806	0.019	0.09344
465.08	0.09367	0.11246	0.13246	0.15124	0.26516			1.74276	0.0093	0.01341	0.01797	0.01876	0.09208
465.474	0.09376	0.11265	0.13255	0.1513	0.26549			1.74177	0.00952	0.01315	0.01773	0.01863	0.0901
465.868	0.09381	0.11282	0.13255	0.15133	0.26579			1.74079	0.00962	0.01304	0.0173	0.01864	0.08778
466.263	0.09385	0.11294	0.13249	0.15135	0.26606			1.73981	0.00954	0.01305	0.01668	0.01878	0.08536
466.657	0.0939	0.11301	0.13244	0.15141	0.26629			1.73882	0.00927	0.0131	0.01597	0.01901	0.08299
467.051	0.09398	0.11301	0.13245	0.15154	0.2665			1.73784	0.00885	0.01309	0.01529	0.01929	0.08075
467.446	0.09411	0.11298	0.13253	0.15177	0.26675			1.73686	0.00838	0.01295	0.01479	0.01958	0.07891
467.84	0.09423	0.11292	0.13262	0.15203	0.26699			1.73588	0.00793	0.01267	0.01457	0.01987	0.07783
468.234	0.09432	0.11287	0.13268	0.15228	0.26715			1.7349	0.00756	0.01228	0.0146	0.02009	0.07739
468.629	0.09435	0.11286	0.13269	0.15245	0.26722			1.73393	0.00731	0.01189	0.01478	0.02026	0.07769
469.023	0.0943	0.1129	0.13265	0.15254	0.26722			1.73295	0.0072	0.01158	0.01502	0.02042	0.07863
469.418	0.09418	0.11298	0.13259	0.15248	0.26708			1.73197	0.00724	0.01137	0.01521	0.02054	0.07944
469.812	0.09403	0.11309	0.13256	0.15235	0.26695			1.731	0.0074	0.01124	0.0153	0.02061	0.07952
470.207	0.09385	0.11319	0.13258	0.1522	0.26689			1.73003	0.00765	0.01118	0.01534	0.02067	0.07911
470.601	0.09369	0.11324	0.13264	0.15208	0.26693			1.72906	0.0079	0.01119	0.01536	0.02069	0.07841
470.995	0.09354	0.11321	0.13272	0.15202	0.26704			1.72808	0.00805	0.01125	0.01536	0.02057	0.07768
471.39	0.09349	0.11313	0.13289	0.15212	0.2674			1.72712	0.00807	0.01136	0.0154	0.02026	0.07731
471.785	0.0935	0.11297	0.13309	0.15228	0.26778			1.72615	0.00795	0.01145	0.01549	0.01976	0.07708
472.179	0.09358	0.11276	0.13331	0.15241	0.26808			1.72518	0.00776	0.01144	0.01566	0.01915	0.07682
472.574	0.09371	0.11256	0.13354	0.15248	0.26829			1.72421	0.00762	0.0113	0.01591	0.01861	0.07647
472.968	0.09388	0.11247	0.13377	0.15251	0.26849			1.72325	0.0076	0.011	0.01619	0.0182	0.07601
473.363	0.09405	0.1125	0.13395	0.15251	0.26866			1.72228	0.00775	0.0106	0.01643	0.01789	0.07531
473.757	0.09417	0.11262	0.13405	0.15247	0.26882			1.72132	0.00801	0.01021	0.01652	0.01757	0.0743
474.152	0.09419	0.11277	0.13405	0.15242	0.2689			1.72036	0.00826	0.00991	0.01646	0.01718	0.07324
474.547	0.0941	0.11287	0.13395	0.15234	0.26891			1.71939	0.00838	0.00975	0.01625	0.01666	0.07207
474.941	0.09394	0.1129	0.13381	0.15229	0.26885			1.71843	0.00829	0.00967	0.01597	0.01605	0.07074
475.336	0.09376	0.11287	0.13367	0.15226	0.26875			1.71747	0.00804	0.00961	0.01569	0.01544	0.06924
475.731	0.09359	0.11282	0.13355	0.15227	0.26862			1.71652	0.0077	0.0095	0.01547	0.01492	0.06755
476.125	0.09348	0.11281	0.13351	0.15238	0.26858			1.71556	0.00731	0.00933	0.0153	0.01454	0.06589
476.52	0.09346	0.11288	0.13359	0.15264	0.26875			1.7146	0.00691	0.00913	0.01512	0.01435	0.06446
476.915	0.09345	0.11296	0.1337	0.15295	0.26895			1.71365	0.0065	0.00895	0.01485	0.01433	0.0635
477.31	0.09336	0.11294	0.13375	0.15315	0.26886			1.71269	0.00612	0.00887	0.01441	0.01443	0.06318
477.704	0.09322	0.11284	0.13378	0.1533	0.26869			1.71174	0.00585	0.00896	0.01383	0.01461	0.06391
478.099	0.09308	0.1127	0.13384	0.15346	0.26862			1.71079	0.00572	0.00919	0.01308	0.0146	0.06482
478.494	0.09302	0.11258	0.13399	0.15367	0.26882			1.70984	0.00573	0.00951	0.01226	0.01431	0.06547
478.889	0.09301	0.11243	0.13415	0.15382	0.26905			1.70889	0.00586	0.00985	0.01147	0.01375	0.06547
479.284	0.09305	0.11226	0.13429	0.15388	0.26921			1.70794	0.00599	0.0101	0.01081	0.01306	0.06464
479.678	0.09314	0.11214	0.13443	0.15387	0.26934			1.70699	0.00601	0.01019	0.01032	0.01241	0.063
480.073	0.09324	0.11209	0.13456	0.15383	0.26946			1.70604	0.00588	0.0101	0.01003	0.01197	0.06115
480.468	0.09335	0.11213	0.13468	0.15376	0.26954			1.7051	0.00561	0.00988	0.00993	0.01179	0.05954
480.863	0.09348	0.11225	0.13478	0.15367	0.26957			1.70415	0.00528	0.0096	0.00999	0.01186	0.05837
481.258	0.09361	0.11238	0.13483	0.15351	0.26948			1.70321	0.00498	0.00933	0.01019	0.01211	0.05759
481.653	0.09374	0.1125	0.13484	0.15332	0.26932			1.70227	0.00476	0.00909	0.01048	0.01245	0.05678
482.048	0.09386	0.11259	0.13482	0.15315	0.26921			1.70132	0.00468	0.0089	0.01084	0.0129	0.056
482.443	0.09394	0.11271	0.13483	0.1531	0.26934			1.70038	0.00473	0.00874	0.01121	0.01344	0.05525
482.838	0.09388	0.11281	0.13481	0.15311	0.2695			1.69944	0.00488	0.0086	0.01156	0.01401	0.05437
483.233	0.09365	0.11287	0.13473	0.15313	0.26958			1.69851	0.00509	0.00847	0.01182	0.01445	0.05321
483.628	0.0933	0.11292	0.13461	0.15316	0.26958			1.69757	0.00529	0.00835	0.01198	0.0146	0.05159
484.023	0.09291	0.11299	0.13448	0.15318	0.26958			1.69663	0.00544	0.00823	0.01206	0.01439	0.04981
484.418	0.09259	0.11308	0.13436	0.1532	0.26961			1.6957	0.00548	0.00808	0.01205	0.01383	0.04797
484.813	0.09241	0.11321	0.13422	0.15318	0.26965			1.69476	0.0054	0.00788	0.01196	0.01304	0.04626
485.208	0.09236	0.11332	0.13406	0.15311	0.26965			1.69383	0.0052	0.00762	0.01182	0.01221	0.04504
485.603	0.0924	0.11341	0.13386	0.15303	0.26962			1.69289	0.00494	0.0074	0.01167	0.0115	0.04473
485.998	0.09248	0.11344	0.13368	0.15297	0.26961			1.69196	0.00473	0.00728	0.01152	0.01097	0.04511
486.393	0.09257	0.11346	0.13361	0.15306	0.2698			1.69103	0.00465	0.00732	0.01139	0.01066	0.04611
486.788	0.09259	0.11342	0.1336	0.1532	0.26996			1.6901	0.00475	0.00753	0.0113	0.01057	0.04734
487.184	0.09255	0.11333	0.13366	0.15337	0.27008			1.68917	0.00502	0.00783	0.01123	0.01067	0.04826
487.579	0.09247	0.11323	0.1338	0.15356	0.27014			1.68825	0.00538	0.0081	0.01116	0.01091	0.04834
487.974	0.0924	0.11314	0.13403	0.15374	0.27013			1.68732	0.00575	0.00823	0.01109	0.01128	0.04761
488.369	0.09239	0.11305	0.13435	0.15391	0.27008			1.68639	0.00603	0.00817	0.01104	0.01165	0.04603
488.764	0.09248	0.11295	0.1347	0.15405	0.26996			1.68547	0.00617	0.00794	0.01102	0.01191	0.04402
489.16	0.09267	0.11285	0.13505	0.15413	0.26979			1.68454	0.00619	0.00763	0.01102	0.01198	0.0421
489.555	0.09291	0.11278	0.13533	0.15416	0.26963			1.68362	0.0061	0.00737	0.01102	0.01184	0.04067
489.95	0.09311	0.11273	0.13551	0.15415	0.26956			1.6827	0.00596	0.00726	0.01092	0.01149	0.03967
490.345	0.09317	0.11268	0.13553	0.15406	0.26946			1.68178	0.00581	0.00734	0.01067	0.01105	0.03889
490.741	0.09307	0.11262	0.13546	0.15394	0.26945			1.68086	0.00571	0.00757	0.01033	0.01067	0.03831
491.136	0.09284	0.11255	0.13535	0.15383	0.26952			1.67994	0.00568	0.00789	0.00999	0.01047	0.03785
491.531	0.09255	0.1125	0.13527	0.15375	0.26967			1.67902	0.00571	0.00818	0.00975	0.01048	0.03747
491.927	0.09226	0.11247	0.13523	0.15367	0.26982			1.67811	0.00576	0.00834	0.00964	0.01064	0.03702
492.322	0.09205	0.11249	0.13524	0.15361	0.26995			1.67719	0.00579	0.0083	0.00967	0.01089	0.03664
492.717	0.09194	0.11257	0.13528	0.15356	0.27003			1.67628	0.0058	0.00805	0.00975	0.01119	0.03648
493.113	0.09194	0.11268	0.13535	0.15352	0.27005			1.67536	0.00578	0.00768	0.00982	0.01148	0.03669
493.508	0.09202	0.11278	0.13544	0.1535	0.27005			1.67445	0.00575	0.00726	0.00979	0.01173	0.03729
493.904	0.09212	0.11284	0.13552	0.15348	0.27001			1.67354	0.00569	0.00687	0.00962	0.01184	0.03813
494.299	0.09216	0.11281	0.13557	0.15341	0.26985			1.67263	0.0056	0.00653	0.00932	0.01173	0.0388
494.694	0.09211	0.1127	0.13561	0.15335	0.26972			1.67172	0.00548	0.00625	0.00898	0.01142	0.03923
495.09	0.09202	0.11255	0.13563	0.1533	0.26967			1.67081	0.00533	0.00602	0.00866	0.01101	0.03941
495.485	0.0919	0.11237	0.13562	0.15326	0.26968			1.6699	0.00517	0.00581	0.00841	0.01056	0.03947
495.881	0.0918	0.1122	0.13556	0.15321	0.26972			1.66899	0.00498	0.00562	0.00823	0.01015	0.03945
496.276	0.09174	0.1121	0.1355	0.15317	0.26986			1.66808	0.00471	0.00542	0.00809	0.00975	0.03936
496.672	0.09169	0.11211	0.1354	0.15309	0.27001			1.66718	0.00437	0.00523	0.00794	0.00936	0.03913
497.067	0.0916	0.11222	0.13526	0.15294	0.2701			1.66628	0.00394	0.00506	0.00776	0.00891	0.03861
497.463	0.09142	0.11238	0.13507	0.15272	0.27004			1.66537	0.00349	0.00492	0.00751	0.00838	0.03774
497.859	0.09122	0.11256	0.1349	0.15253	0.26994			1.66447	0.00309	0.00488	0.00719	0.00779	0.03664
498.254	0.0911	0.11275	0.13485	0.15251	0.27007			1.66357	0.00281	0.00494	0.00684	0.00721	0.03546
498.65	0.09107	0.11287	0.13488	0.15264	0.27033			1.66267	0.00269	0.00511	0.00655	0.00673	0.0345
499.045	0.09111	0.11284	0.13493	0.15279	0.27049			1.66177	0.00272	0.00536	0.00638	0.00641	0.03383
499.441	0.0911	0.11257	0.13483	0.15271	0.27014			1.66087	0.00287	0.00561	0.00636	0.00625	0.03338
499.837	0.0911	0.11225	0.13476	0.15259	0.26979			1.65997	0.00311	0.00579	0.00648	0.00624	0.033
500.232	0.09113	0.112	0.13479	0.15248	0.26968			1.65908	0.00341	0.00583	0.00666	0.0063	0.03262
500.628	0.09118	0.11184	0.13487	0.15239	0.26976			1.65818	0.00374	0.00569	0.00683	0.00634	0.03205
501.024	0.09123	0.11176	0.13496	0.15231	0.26986			1.65728	0.00409	0.00541	0.00691	0.00629	0.03122
501.419	0.09123	0.11169	0.13496	0.15219	0.26971			1.65639	0.00443	0.00507	0.00689	0.00613	0.03022
501.815	0.09124	0.11166	0.13496	0.15219	0.26955			1.6555	0.00471	0.00474	0.00679	0.00591	0.02915
502.211	0.09122	0.11167	0.13496	0.15233	0.26941			1.65461	0.00487	0.00448	0.00662	0.00571	0.02813
502.607	0.09113	0.1117	0.13497	0.15256	0.26927			1.65372	0.00491	0.0043	0.00639	0.00562	0.02709
503.002	0.09097	0.11171	0.13498	0.15279	0.26907			1.65282	0.00482	0.00418	0.00613	0.00572	0.02613
503.398	0.09078	0.11172	0.13503	0.15303	0.26894			1.65194	0.00466	0.00408	0.00586	0.00601	0.02516
503.794	0.09056	0.11166	0.13508	0.1532	0.2688			1.65105	0.00446	0.00397	0.00561	0.00642	0.02414
504.19	0.09034	0.11151	0.13504	0.1532	0.26855			1.65016	0.00428	0.00386	0.00543	0.00684	0.02309
504.586	0.09013	0.11127	0.13489	0.15301	0.26821			1.64927	0.00413	0.00378	0.00534	0.00717	0.02226
504.981	0.08999	0.11103	0.13468	0.15272	0.26795			1.64839	0.00399	0.00375	0.00532	0.00734	0.02165
505.377	0.09	0.11093	0.13453	0.15248	0.26811			1.6475	0.00384	0.00381	0.00534	0.00733	0.02135
505.773	0.09006	0.11088	0.13439	0.15221	0.26833			1.64662	0.00367	0.00395	0.00536	0.00721	0.02135
506.169	0.09017	0.11084	0.13429	0.15192	0.2685			1.64574	0.00345	0.00413	0.00535	0.00702	0.02153
506.565	0.09028	0.11074	0.13424	0.15164	0.26859			1.64486	0.00323	0.0043	0.00534	0.00681	0.02167
506.961	0.09038	0.11059	0.13425	0.15139	0.26866			1.64398	0.00304	0.00442	0.00537	0.00662	0.02171
507.357	0.09041	0.11034	0.13419	0.15105	0.26844			1.6431	0.00291	0.00446	0.00546	0.00639	0.02147
507.753	0.09041	0.1101	0.13412	0.15072	0.2682			1.64222	0.00284	0.00443	0.00558	0.00608	0.02094
508.149	0.09041	0.10995	0.13409	0.15052	0.26814			1.64134	0.00282	0.00434	0.00568	0.00566	0.02024
508.545	0.09046	0.10994	0.1341	0.15054	0.26838			1.64046	0.00282	0.0042	0.0057	0.00517	0.01967
508.941	0.09049	0.10997	0.13406	0.15063	0.2685			1.63958	0.00282	0.00402	0.00565	0.00468	0.01953
509.337	0.09046	0.10993	0.13384	0.15063	0.26819			1.63871	0.00281	0.00383	0.00553	0.00423	0.01976
509.733	0.09041	0.10989	0.13353	0.15059	0.26769			1.63783	0.00278	0.00365	0.0054	0.00387	0.02013
510.129	0.09034	0.10985	0.13318	0.15053	0.26717			1.63696	0.00274	0.00354	0.00534	0.0036	0.02029
510.525	0.09024	0.10982	0.13286	0.15046	0.26681			1.63609	0.00271	0.00355	0.0054	0.00344	0.02012
510.921	0.09006	0.10976	0.13257	0.15033	0.26654			1.63522	0.00273	0.00369	0.00558	0.0034	0.01959
511.317	0.08976	0.10958	0.13227	0.15007	0.26615			1.63435	0.00281	0.00392	0.00582	0.00347	0.0189
511.713	0.08941	0.10935	0.13207	0.14981	0.26581			1.63348	0.00296	0.00419	0.00606	0.00365	0.01832
512.109	0.08911	0.10912	0.13202	0.14965	0.26566			1.63261	0.00315	0.00443	0.00624	0.00393	0.018
512.505	0.08893	0.10897	0.13216	0.1497	0.26585			1.63174	0.00335	0.00458	0.00633	0.00426	0.01796
512.902	0.08884	0.10885	0.13236	0.14979	0.26605			1.63087	0.00348	0.00463	0.00636	0.0046	0.01811
513.298	0.08879	0.10876	0.13249	0.14982	0.26608			1.63001	0.00351	0.0046	0.00637	0.00492	0.01841
513.694	0.08876	0.10875	0.13253	0.14977	0.26599			1.62914	0.0034	0.00454	0.00635	0.00518	0.01878
514.09	0.08872	0.10881	0.13249	0.14966	0.26586			1.62828	0.00317	0.00451	0.00628	0.00531	0.01914
514.486	0.08867	0.10895	0.13241	0.14954	0.2658			1.62741	0.00287	0.00452	0.0061	0.00527	0.01932
514.883	0.08859	0.10904	0.13223	0.14938	0.26565			1.62655	0.00258	0.00456	0.00585	0.0051	0.01931
515.279	0.08846	0.10896	0.13192	0.14913	0.26516			1.62569	0.00235	0.00456	0.00557	0.00484	0.01904
515.675	0.08834	0.10875	0.13156	0.1489	0.26456			1.62483	0.00221	0.00446	0.0053	0.00455	0.01857
516.071	0.08825	0.10848	0.13124	0.14878	0.26406			1.62397	0.00216	0.00427	0.00508	0.00427	0.018
516.468	0.08818	0.10826	0.13102	0.14882	0.26383			1.62311	0.00215	0.00405	0.00488	0.00403	0.0174
516.864	0.08806	0.10809	0.13085	0.14887	0.26369			1.62225	0.00215	0.00387	0.00468	0.00377	0.01666
517.26	0.08786	0.10802	0.13072	0.14887	0.26358			1.62139	0.00215	0.0038	0.00452	0.0035	0.01583
517.657	0.08758	0.10803	0.13061	0.14879	0.26347			1.62054	0.00214	0.00383	0.00442	0.0032	0.01491
518.053	0.08724	0.10812	0.13052	0.14865	0.26336			1.61968	0.00213	0.00391	0.00444	0.00288	0.01403
518.449	0.08693	0.10828	0.13049	0.14854	0.26337			1.61883	0.00211	0.00398	0.00456	0.00257	0.01342
518.846	0.08668	0.10841	0.13047	0.14844	0.26332			1.61797	0.0021	0.00401	0.00477	0.00236	0.01338
519.242	0.08649	0.1084	0.13037	0.14825	0.26299			1.61712	0.00205	0.00396	0.00498	0.00223	0.01372
519.639	0.08637	0.10824	0.13019	0.148	0.26246			1.61627	0.00199	0.00385	0.00513	0.00219	0.01427
520.035	0.08632	0.10799	0.12997	0.14775	0.26191			1.61542	0.00193	0.0037	0.0052	0.00227	0.01485
520.431	0.08627	0.10769	0.1297	0.14748	0.26135			1.61457	0.00188	0.00354	0.00521	0.00244	0.01535
520.828	0.08618	0.1074	0.12938	0.14717	0.26073			1.61372	0.00188	0.00339	0.00517	0.00268	0.01576
521.224	0.08606	0.10719	0.12908	0.14689	0.26017			1.61287	0.00191	0.00324	0.00505	0.0029	0.01588
521.621	0.08589	0.10709	0.12883	0.14663	0.25964			1.61202	0.00196	0.00309	0.00485	0.00306	0.01581
522.017	0.08567	0.10707	0.12861	0.14635	0.25906			1.61117	0.00202	0.00296	0.00459	0.00314	0.01558
522.414	0.08544	0.10713	0.12845	0.14607	0.2586			1.61033	0.00207	0.00283	0.00428	0.00313	0.01518
522.81	0.08524	0.10724	0.12833	0.14579	0.25824			1.60948	0.00208	0.00271	0.00396	0.00307	0.01447
523.207	0.08508	0.10736	0.12825	0.1455	0.25795			1.60864	0.00206	0.00262	0.00371	0.00303	0.01364
523.604	0.08498	0.10745	0.12822	0.14525	0.25775			1.60779	0.00202	0.00252	0.00353	0.00304	0.01271
524	0.08492	0.10749	0.12828	0.14512	0.25769			1.60695	0.002	0.00243	0.00343	0.0031	0.01178
524.397	0.08486	0.10744	0.12838	0.14508	0.2577			1.60611	0.00202	0.00235	0.00338	0.00317	0.01099
524.793	0.08479	0.10729	0.12846	0.14511	0.25774			1.60527	0.00209	0.00231	0.00337	0.00321	0.01049
525.19	0.0847	0.10703	0.12848	0.14513	0.25777			1.60443	0.00222	0.00229	0.00337	0.00315	0.01018
525.587	0.08463	0.10668	0.12841	0.14509	0.25775			1.60359	0.00237	0.00229	0.00341	0.00297	0.00995
525.983	0.08463	0.1063	0.12825	0.14495	0.25767			1.60275	0.00254	0.00228	0.00351	0.00274	0.00977
526.38	0.0847	0.10595	0.12802	0.14469	0.25754			1.60191	0.00271	0.00223	0.0037	0.00252	0.0096
526.777	0.08482	0.10565	0.12773	0.14431	0.25733			1.60108	0.00288	0.00217	0.00394	0.00236	0.0094
527.173	0.08494	0.1054	0.12739	0.14382	0.257			1.60024	0.00303	0.0021	0.00419	0.00226	0.00917
527.57	0.08498	0.10516	0.12705	0.1433	0.25656			1.59941	0.00312	0.00208	0.00438	0.00218	0.00893
527.967	0.08494	0.10492	0.12675	0.14285	0.2561			1.59857	0.00309	0.00213	0.00446	0.0021	0.00879
528.363	0.08482	0.10467	0.12656	0.14255	0.25572			1.59774	0.00291	0.00226	0.00445	0.00199	0.00889
528.76	0.08462	0.10438	0.12643	0.14238	0.25529			1.59691	0.00258	0.00245	0.00438	0.00184	0.00933
529.157	0.08436	0.10407	0.12629	0.14231	0.25479			1.59608	0.00215	0.00266	0.00426	0.00161	0.00996
529.554	0.08408	0.1038	0.1261	0.14228	0.25421			1.59525	0.00172	0.00284	0.00412	0.00134	0.01059
529.951	0.0838	0.10358	0.12582	0.14225	0.25356			1.59442	0.00138	0.00295	0.004	0.00108	0.01115
530.347	0.08356	0.10343	0.1255	0.14216	0.2529			1.59359	0.00117	0.00302	0.0039	0.000869299	0.01158
530.744	0.08339	0.10331	0.12519	0.14197	0.25226			1.59276	0.00111	0.00304	0.00386	0.000743426	0.01187
531.141	0.08327	0.10319	0.12494	0.14168	0.25163			1.59193	0.00121	0.00303	0.00386	0.000707176	0.012
531.538	0.08319	0.10304	0.12475	0.14127	0.25101			1.59111	0.00146	0.00298	0.00391	0.000756376	0.01194
531.935	0.08313	0.10289	0.12462	0.14085	0.25051			1.59028	0.00185	0.00288	0.00401	0.00089427	0.01182
532.332	0.08311	0.10275	0.12455	0.14054	0.25029			1.58946	0.00235	0.00275	0.00415	0.00112	0.01169
532.729	0.08309	0.10258	0.12445	0.14034	0.2502			1.58863	0.00283	0.00259	0.00432	0.0014	0.01156
533.126	0.08306	0.10236	0.1243	0.14023	0.25014			1.58781	0.00318	0.00244	0.00447	0.00171	0.01138
533.523	0.083	0.10209	0.1241	0.14018	0.25001			1.58699	0.00332	0.0023	0.00456	0.00197	0.01107
533.919	0.08289	0.10181	0.12388	0.14014	0.24981			1.58617	0.00325	0.00218	0.00454	0.00214	0.0107
534.316	0.08269	0.10151	0.12356	0.13996	0.24937			1.58535	0.00305	0.00211	0.00444	0.00219	0.01042
534.713	0.08242	0.10123	0.12317	0.13964	0.2488			1.58453	0.00281	0.00206	0.00429	0.00215	0.01032
535.11	0.08213	0.10099	0.12273	0.13922	0.2482			1.58371	0.00255	0.00205	0.00414	0.00205	0.01039
535.507	0.08187	0.10081	0.12228	0.13878	0.24769			1.58289	0.00231	0.00205	0.00401	0.00196	0.01042
535.904	0.08166	0.10063	0.1218	0.13831	0.24714			1.58207	0.00207	0.00208	0.00392	0.00191	0.01041
536.302	0.0815	0.10044	0.12136	0.13791	0.24665			1.58125	0.00184	0.00214	0.00385	0.00193	0.01031
536.699	0.08136	0.10024	0.12097	0.1376	0.24618			1.58044	0.00163	0.00223	0.00376	0.00201	0.0101
537.096	0.08122	0.09999	0.12065	0.13739	0.2457			1.57962	0.00144	0.00234	0.0036	0.00211	0.00973
537.493	0.08103	0.09968	0.12037	0.13725	0.24515			1.57881	0.00129	0.00244	0.0034	0.00222	0.00927
537.89	0.08081	0.09937	0.1202	0.1372	0.24464			1.578	0.0012	0.00251	0.00316	0.00231	0.00878
538.287	0.08053	0.09908	0.12012	0.13722	0.24414			1.57719	0.00116	0.00252	0.00293	0.00238	0.00828
538.684	0.0802	0.09885	0.12012	0.13722	0.24362			1.57637	0.00118	0.00246	0.00277	0.00242	0.00775
539.081	0.07984	0.09872	0.12017	0.13718	0.24304			1.57556	0.00124	0.00233	0.00271	0.00248	0.00727
539.478	0.0795	0.09869	0.12023	0.13705	0.24245			1.57475	0.00132	0.00217	0.00278	0.00256	0.00683
539.876	0.07925	0.09874	0.12024	0.1368	0.24181			1.57394	0.00141	0.00202	0.003	0.00268	0.00659
540.273	0.07913	0.09884	0.12017	0.13642	0.24121			1.57314	0.0015	0.00193	0.00335	0.00287	0.00666
540.67	0.07914	0.09894	0.12001	0.13594	0.24068			1.57233	0.00159	0.00188	0.00379	0.00307	0.00702
541.067	0.07921	0.09899	0.11971	0.1354	0.24018			1.57152	0.00165	0.00185	0.00423	0.00322	0.00751
541.464	0.07921	0.0989	0.11922	0.13473	0.23947			1.57072	0.00168	0.00181	0.00458	0.00324	0.00796
541.862	0.07911	0.09874	0.11865	0.13413	0.23883			1.56991	0.00166	0.00173	0.00477	0.00312	0.00827
542.259	0.07892	0.09856	0.11811	0.1337	0.2384			1.56911	0.00159	0.00161	0.00474	0.00285	0.00831
542.656	0.07864	0.09833	0.11763	0.1334	0.23802			1.5683	0.00149	0.00149	0.00452	0.0025	0.00809
543.053	0.07829	0.09809	0.11724	0.13318	0.2376			1.5675	0.00138	0.00141	0.00416	0.00214	0.00775
543.451	0.07797	0.0979	0.11704	0.13311	0.23734			1.5667	0.00128	0.0014	0.00379	0.00181	0.0074
543.848	0.07765	0.09775	0.11695	0.13305	0.23703			1.5659	0.0012	0.00147	0.00347	0.00154	0.00714
544.245	0.0773	0.09761	0.11689	0.13289	0.23656			1.5651	0.00114	0.00163	0.00326	0.00132	0.00704
544.643	0.07696	0.09746	0.11683	0.13267	0.23604			1.5643	0.00111	0.00184	0.00312	0.00112	0.00706
545.04	0.07664	0.0973	0.11677	0.13241	0.23558			1.5635	0.00111	0.00208	0.00305	0.000938566	0.00708
545.437	0.07634	0.09706	0.11663	0.13212	0.23513			1.5627	0.00117	0.0023	0.00302	0.000774436	0.00707
545.835	0.07611	0.09677	0.11644	0.13185	0.23477			1.56191	0.0013	0.00245	0.00304	0.000658262	0.0071
546.232	0.07598	0.09646	0.11622	0.13168	0.2346			1.56111	0.00147	0.00249	0.00312	0.000607511	0.00724
546.63	0.07595	0.09617	0.11596	0.1316	0.23456			1.56031	0.00166	0.00241	0.00324	0.000627338	0.00751
547.027	0.07595	0.09593	0.11567	0.13156	0.23452			1.55952	0.00183	0.00222	0.00336	0.000709786	0.00787
547.425	0.0759	0.09572	0.11534	0.13145	0.23427			1.55873	0.00193	0.00197	0.00343	0.000828714	0.00822
547.822	0.07578	0.09557	0.11505	0.13132	0.23396			1.55793	0.00196	0.00169	0.0034	0.000930581	0.00843
548.22	0.07555	0.09549	0.11484	0.13116	0.2336			1.55714	0.00194	0.00145	0.00325	0.000966319	0.0085
548.617	0.07527	0.09543	0.11474	0.131	0.23317			1.55635	0.0019	0.00129	0.00302	0.000913547	0.00847
549.015	0.07497	0.09536	0.11473	0.13082	0.23265			1.55556	0.00187	0.00122	0.00277	0.000786857	0.00837
549.412	0.07472	0.09524	0.1148	0.13066	0.2321			1.55477	0.00185	0.00124	0.00257	0.000629534	0.00816
549.81	0.07452	0.09505	0.11489	0.13047	0.23156			1.55398	0.00183	0.00133	0.00248	0.000494252	0.00789
550.207	0.07435	0.09478	0.1149	0.1302	0.23104			1.55319	0.00181	0.00147	0.0025	0.000411188	0.00758
550.605	0.07414	0.09444	0.11475	0.12979	0.23054			1.5524	0.00176	0.0016	0.0026	0.000376801	0.00712
551.002	0.07391	0.09408	0.1144	0.12926	0.2301			1.55162	0.00168	0.0017	0.0027	0.000386722	0.00656
551.4	0.07367	0.09375	0.11392	0.12868	0.22983			1.55083	0.00156	0.00175	0.00273	0.000435228	0.006
551.798	0.07347	0.09346	0.11336	0.1281	0.22958			1.55004	0.0014	0.00176	0.00263	0.000515425	0.00554
552.195	0.07334	0.0932	0.11285	0.12757	0.2293			1.54926	0.0012	0.00175	0.0024	0.000615802	0.00519
552.593	0.07332	0.09294	0.11246	0.12716	0.229			1.54848	0.000989252	0.00173	0.00213	0.000739692	0.00505
552.99	0.07341	0.09272	0.11224	0.12687	0.22869			1.54769	0.000806559	0.0017	0.00188	0.000882769	0.00511
553.388	0.07354	0.09252	0.11214	0.12661	0.22822			1.54691	0.000664521	0.00166	0.00168	0.00103	0.00529
553.786	0.07372	0.09241	0.11211	0.12637	0.22768			1.54613	0.000567939	0.00161	0.00155	0.00114	0.0055
554.184	0.0739	0.0924	0.11216	0.12613	0.22714			1.54535	0.000515546	0.00156	0.0015	0.00117	0.00568
554.581	0.07406	0.09247	0.11224	0.1259	0.22662			1.54457	0.000507031	0.00151	0.00151	0.00111	0.0058
554.979	0.0741	0.09252	0.11228	0.1256	0.226			1.54379	0.000547264	0.00145	0.00159	0.00096567	0.00585
555.377	0.07397	0.0925	0.11226	0.12524	0.22532			1.54301	0.000643761	0.00141	0.00174	0.000789985	0.00585
555.774	0.07365	0.09237	0.11212	0.1248	0.22458			1.54224	0.000799762	0.0014	0.00197	0.00064143	0.00579
556.172	0.0732	0.09215	0.11187	0.12436	0.2239			1.54146	0.00101	0.00144	0.00228	0.000563646	0.00569
556.57	0.07272	0.09188	0.11151	0.12396	0.22336			1.54068	0.00123	0.00149	0.00261	0.00055741	0.00547
556.968	0.07231	0.09158	0.11108	0.12363	0.22293			1.53991	0.00141	0.00152	0.00289	0.000597651	0.00497
557.366	0.07199	0.0912	0.11054	0.12327	0.22234			1.53913	0.00152	0.00152	0.00307	0.000667356	0.00432
557.763	0.07181	0.09085	0.11004	0.12301	0.22191			1.53836	0.00154	0.00149	0.0031	0.000754495	0.0037
558.161	0.07172	0.09056	0.10962	0.12282	0.22162			1.53759	0.00149	0.00143	0.00298	0.000853076	0.00322
558.559	0.07164	0.09035	0.10925	0.12269	0.22139			1.53681	0.00139	0.00137	0.00272	0.00095642	0.00286
558.957	0.07151	0.09022	0.10893	0.12259	0.22119			1.53604	0.00127	0.00132	0.00238	0.00108	0.00262
559.355	0.07132	0.0902	0.10867	0.12258	0.22106			1.53527	0.00115	0.00129	0.00204	0.00123	0.00246
559.753	0.07106	0.09022	0.10841	0.12256	0.22078			1.5345	0.00101	0.00129	0.00177	0.00139	0.00239
560.151	0.07081	0.09025	0.10817	0.12253	0.22039			1.53373	0.000886003	0.00134	0.00161	0.00156	0.00242
560.549	0.0706	0.09026	0.10798	0.12247	0.22001			1.53296	0.00077275	0.00143	0.00155	0.0017	0.00252
560.947	0.07041	0.0902	0.10779	0.12232	0.21958			1.5322	0.000690683	0.00153	0.00155	0.00175	0.00261
561.345	0.07025	0.09008	0.10766	0.12217	0.21936			1.53143	0.000661062	0.00165	0.00161	0.00171	0.00276
561.742	0.07004	0.08989	0.10753	0.12199	0.21927			1.53066	0.000691116	0.00175	0.00168	0.0016	0.00296
562.14	0.06975	0.0896	0.10732	0.12177	0.2192			1.5299	0.000769423	0.00183	0.00174	0.00145	0.00315
562.538	0.06938	0.08923	0.10699	0.12149	0.21902			1.52913	0.000863411	0.00184	0.00176	0.00128	0.0032
562.936	0.069	0.08884	0.10659	0.12122	0.21884			1.52837	0.000934088	0.00179	0.00175	0.00113	0.00306
563.334	0.06864	0.08845	0.10609	0.12087	0.21834			1.52761	0.000955469	0.00171	0.00171	0.00104	0.00273
563.732	0.06836	0.08813	0.1056	0.12049	0.21764			1.52684	0.000941242	0.00161	0.00167	0.000986787	0.00231
564.131	0.06819	0.08788	0.10518	0.12011	0.21676			1.52608	0.000939919	0.00153	0.00165	0.000960325	0.00193
564.529	0.06809	0.08771	0.10484	0.11972	0.21576			1.52532	0.00101	0.00147	0.00169	0.000928348	0.00172
564.927	0.06806	0.08758	0.10459	0.11934	0.21479			1.52456	0.00118	0.00145	0.00178	0.000877145	0.00172
565.325	0.0681	0.0875	0.1044	0.11903	0.21409			1.5238	0.00145	0.00144	0.0019	0.000802062	0.00191
565.723	0.06815	0.08743	0.1042	0.11878	0.2136			1.52304	0.00175	0.00145	0.002	0.000719176	0.00219
566.121	0.06817	0.08738	0.10394	0.11859	0.2133			1.52229	0.00197	0.00147	0.00204	0.000655444	0.00242
566.519	0.06812	0.08735	0.10364	0.11848	0.21316			1.52153	0.00206	0.0015	0.00198	0.000640524	0.00257
566.917	0.06796	0.08731	0.10331	0.11839	0.21299			1.52077	0.00203	0.00157	0.00187	0.000684086	0.00265
567.316	0.06773	0.08722	0.10299	0.11828	0.21269			1.52002	0.00194	0.00165	0.00175	0.00076055	0.00261
567.714	0.06751	0.08709	0.10276	0.11813	0.21226			1.51926	0.00183	0.00172	0.00166	0.000837605	0.00251
568.112	0.06735	0.08687	0.10261	0.11786	0.21165			1.51851	0.00172	0.00176	0.00163	0.000882458	0.00239
568.51	0.06723	0.08656	0.10246	0.11743	0.21074			1.51775	0.00162	0.00174	0.00167	0.000880484	0.00231
568.908	0.06714	0.0862	0.10232	0.11695	0.20973			1.517	0.00152	0.00165	0.00176	0.000835857	0.00223
569.307	0.06702	0.08584	0.10217	0.11651	0.20878			1.51625	0.00142	0.00149	0.00187	0.00078264	0.00219
569.705	0.06683	0.08547	0.10196	0.11612	0.20786			1.5155	0.00131	0.0013	0.00199	0.000749245	0.00222
570.103	0.06655	0.08512	0.1017	0.1158	0.20708			1.51475	0.0012	0.00111	0.00211	0.000740018	0.0023
570.501	0.06621	0.08482	0.10146	0.11562	0.20658			1.514	0.00111	0.000963304	0.00219	0.000739402	0.00237
570.9	0.06583	0.08458	0.10123	0.11551	0.20631			1.51325	0.00104	0.00085865	0.00222	0.00072001	0.00232
571.298	0.06543	0.0844	0.10102	0.11543	0.20616			1.5125	0.00102	0.000805538	0.0022	0.000696566	0.00227
571.696	0.06506	0.08428	0.10082	0.11536	0.20608			1.51175	0.00104	0.000789312	0.00215	0.000682747	0.00226
572.095	0.06475	0.0842	0.10062	0.11522	0.20597			1.511	0.00109	0.00078683	0.00208	0.000689178	0.00232
572.493	0.06455	0.08409	0.1004	0.11494	0.20573			1.51026	0.00115	0.000779271	0.00203	0.000721635	0.00239
572.891	0.06447	0.08393	0.10017	0.11452	0.20541			1.50951	0.00119	0.000759683	0.00198	0.000780783	0.00245
573.29	0.06453	0.08372	0.09999	0.11408	0.20518			1.50877	0.00121	0.000732498	0.00194	0.000862572	0.00246
573.688	0.06462	0.0834	0.09982	0.11366	0.20495			1.50802	0.00121	0.00070584	0.00189	0.000951848	0.00239
574.087	0.06463	0.08298	0.09963	0.11329	0.20461			1.50728	0.00122	0.000687147	0.00183	0.00102	0.00226
574.485	0.06446	0.08244	0.09939	0.113	0.20403			1.50654	0.00127	0.000682485	0.00178	0.00104	0.00211
574.883	0.06413	0.08187	0.09916	0.11284	0.20341			1.50579	0.00136	0.000694816	0.00175	0.000996629	0.00201
575.282	0.0637	0.08137	0.09896	0.11277	0.20287			1.50505	0.00147	0.000724731	0.00176	0.000901647	0.00204
575.68	0.06327	0.08097	0.09875	0.11268	0.20237			1.50431	0.0016	0.00076884	0.00183	0.000792961	0.00227
576.079	0.06292	0.08069	0.09849	0.11248	0.20188			1.50357	0.00172	0.000817893	0.00193	0.000699893	0.00269
576.477	0.06274	0.08052	0.09817	0.11216	0.20136			1.50283	0.00177	0.000865563	0.00203	0.000640252	0.00322
576.876	0.06275	0.08047	0.09782	0.11179	0.20082			1.50209	0.00172	0.000911744	0.00208	0.000618279	0.00378
577.274	0.06292	0.0805	0.09747	0.11145	0.20029			1.50136	0.00154	0.000960099	0.00206	0.000629201	0.00423
577.673	0.06315	0.08057	0.0971	0.11112	0.19972			1.50062	0.00126	0.00101	0.00196	0.000660869	0.00443
578.071	0.06335	0.0806	0.09667	0.11077	0.19911			1.49988	0.000948213	0.00106	0.00179	0.000703449	0.00439
578.47	0.06342	0.08055	0.09617	0.11039	0.19856			1.49915	0.000676869	0.00111	0.0016	0.000740721	0.00414
578.869	0.06332	0.08039	0.09564	0.10996	0.1981			1.49841	0.000499801	0.00115	0.00144	0.000754809	0.00379
579.267	0.06304	0.08012	0.09515	0.1095	0.19772			1.49768	0.000423338	0.0012	0.00132	0.00073944	0.00343
579.666	0.06261	0.07981	0.09478	0.10909	0.19741			1.49695	0.00042941	0.00126	0.00127	0.000703744	0.00311
580.064	0.0621	0.07952	0.09461	0.10876	0.19714			1.49621	0.000490926	0.00132	0.00127	0.000669133	0.00283
580.463	0.06159	0.07929	0.09459	0.10849	0.19674			1.49548	0.000572804	0.00134	0.00131	0.000659962	0.00256
580.862	0.06115	0.07917	0.09463	0.10827	0.19627			1.49475	0.000638738	0.00129	0.00135	0.000688703	0.00227
581.26	0.06085	0.07913	0.09464	0.1081	0.1958			1.49402	0.000671013	0.00116	0.00138	0.00074859	0.00193
581.659	0.06069	0.07912	0.09454	0.10795	0.19535			1.49329	0.000680873	0.000980309	0.00139	0.000815963	0.00155
582.058	0.06066	0.07906	0.09433	0.10779	0.19492			1.49256	0.00069688	0.000802525	0.00139	0.000865965	0.0012
582.456	0.06071	0.07887	0.09407	0.10762	0.19451			1.49183	0.000742897	0.000665593	0.00138	0.000887357	0.000948574
582.855	0.06082	0.07857	0.09384	0.10744	0.1942			1.4911	0.000821835	0.000582933	0.00139	0.000880034	0.000827452
583.254	0.06094	0.07818	0.09373	0.10726	0.19404			1.49038	0.000912286	0.000548419	0.00141	0.000847144	0.000833634
583.653	0.06104	0.07772	0.09373	0.10705	0.19399			1.48965	0.000974741	0.00054915	0.00143	0.000781908	0.000925127
584.051	0.06111	0.07721	0.09377	0.10681	0.19394			1.48892	0.000982736	0.000589033	0.00145	0.000700199	0.00114
584.45	0.06112	0.07663	0.09378	0.10651	0.19374			1.4882	0.000919856	0.000670685	0.00146	0.000594393	0.00144
584.849	0.06108	0.07607	0.09372	0.10623	0.19342			1.48747	0.000790131	0.000795942	0.00145	0.000461714	0.00177
585.248	0.06102	0.0756	0.09356	0.10598	0.19307			1.48675	0.000617061	0.000957272	0.00142	0.00031651	0.00206
585.646	0.06092	0.07531	0.09331	0.10573	0.19268			1.48603	0.000439625	0.00114	0.00137	0.000190142	0.00231
586.045	0.0608	0.07526	0.09299	0.1054	0.19221			1.4853	0.000292455	0.00129	0.00131	9.91114e-05	0.00243
586.444	0.06063	0.0754	0.09265	0.105	0.19161			1.48458	0.000196659	0.00137	0.00126	4.66724e-05	0.00239
586.843	0.06047	0.07567	0.09239	0.10466	0.19102			1.48386	0.000155093	0.00136	0.00122	2.45503e-05	0.00225
587.242	0.06031	0.07595	0.09223	0.10446	0.19048			1.48314	0.000161289	0.00128	0.00122	2.15978e-05	0.00209
587.641	0.06014	0.07611	0.09215	0.10443	0.18994			1.48242	0.000210326	0.00117	0.00125	3.62452e-05	0.00197
588.04	0.05997	0.0761	0.0921	0.10449	0.18942			1.4817	0.000291095	0.00108	0.0013	7.65254e-05	0.00189
588.438	0.0598	0.07598	0.09206	0.10462	0.18912			1.48098	0.000379317	0.00104	0.00136	0.000154294	0.00183
588.837	0.05962	0.0758	0.09199	0.10465	0.18894			1.48027	0.00044367	0.00105	0.00143	0.000269767	0.0018
589.236	0.05939	0.07561	0.09184	0.1045	0.18874			1.47955	0.000465719	0.00111	0.00149	0.00039964	0.00179
589.635	0.05913	0.07543	0.09167	0.1042	0.18851			1.47883	0.000451928	0.00118	0.00156	0.00050433	0.00182
590.034	0.05885	0.0753	0.09152	0.10382	0.18829			1.47812	0.000425828	0.00121	0.00163	0.000554082	0.00189
590.433	0.05858	0.07517	0.0914	0.10343	0.18804			1.4774	0.000408515	0.00116	0.00172	0.000542461	0.00198
590.832	0.05832	0.07498	0.09124	0.10301	0.18762			1.47669	0.000412181	0.00105	0.00181	0.000498937	0.0021
591.231	0.05807	0.07473	0.091	0.10257	0.18705			1.47597	0.000435061	0.0009298	0.0019	0.000457163	0.00228
591.63	0.05788	0.07441	0.09064	0.10212	0.18636			1.47526	0.000465493	0.00083235	0.00202	0.000440501	0.00253
592.029	0.05775	0.07406	0.09015	0.10162	0.18555			1.47455	0.00048605	0.000776187	0.00214	0.000453536	0.00277
592.428	0.05771	0.07371	0.08956	0.10109	0.18469			1.47384	0.000487591	0.00076019	0.00227	0.000502719	0.00296
592.827	0.05775	0.07339	0.08894	0.10054	0.18387			1.47313	0.000471558	0.000768541	0.00241	0.000588952	0.00307
593.226	0.05781	0.07309	0.08832	0.09998	0.18307			1.47242	0.000446439	0.000779203	0.00251	0.000695179	0.00309
593.626	0.05785	0.0728	0.08775	0.09947	0.18235			1.47171	0.000422726	0.00077704	0.00253	0.000780095	0.00301
594.025	0.05785	0.07255	0.08727	0.09909	0.1818			1.471	0.000408562	0.000762975	0.00244	0.000791374	0.00289
594.424	0.05782	0.07236	0.08691	0.09891	0.18154			1.47029	0.000405218	0.000747277	0.00225	0.000691685	0.00273
594.823	0.05774	0.07222	0.08659	0.09882	0.18131			1.46958	0.000408978	0.000740971	0.00199	0.000498266	0.00252
595.222	0.05761	0.07214	0.0863	0.09877	0.18103			1.46888	0.000416191	0.00074875	0.0017	0.000284838	0.00228
595.621	0.05744	0.07214	0.08601	0.0987	0.18071			1.46817	0.000425763	0.000762456	0.00145	0.000124447	0.00205
596.02	0.05727	0.07217	0.08571	0.09858	0.18034			1.46746	0.000439971	0.000764477	0.00124	4.08074e-05	0.00183
596.42	0.05709	0.07216	0.0854	0.09836	0.17988			1.46676	0.000461616	0.000737836	0.00107	1.11319e-05	0.00163
596.819	0.05693	0.07207	0.08511	0.09808	0.17947			1.46606	0.000496734	0.000689369	0.000957031	6.19221e-06	0.00152
597.218	0.05676	0.07183	0.08486	0.09772	0.17908			1.46535	0.000540254	0.000631006	0.00088028	1.15205e-05	0.00148
597.617	0.05653	0.07145	0.08465	0.0973	0.17868			1.46465	0.000579738	0.000581589	0.000829759	2.83327e-05	0.00146
598.016	0.05619	0.07099	0.08448	0.09686	0.1783			1.46395	0.000599822	0.000559752	0.000792577	5.90201e-05	0.00142
598.416	0.05576	0.07056	0.08436	0.09646	0.17795			1.46325	0.000594925	0.000587116	0.000766597	0.000110651	0.00141
598.815	0.05527	0.0702	0.08424	0.09607	0.17751			1.46254	0.00055566	0.000657945	0.000723047	0.000174526	0.00129
599.214	0.0548	0.06994	0.08412	0.09575	0.17709			1.46184	0.000488357	0.000758825	0.000649241	0.000235387	0.000997216
599.613	0.05443	0.06977	0.08399	0.09549	0.17668			1.46114	0.000412996	0.000874428	0.000559207	0.000284965	0.000646207
600.013	0.05421	0.06959	0.08383	0.09529	0.17624			1.46045	0.000346563	0.000987202	0.000474875	0.000320111	0.000355682
600.412	0.05412	0.06932	0.08362	0.09509	0.17571			1.45975	0.000292838	0.00108	0.000408316	0.000338217	0.000165876
600.811	0.05415	0.06892	0.0834	0.09495	0.17523			1.45905	0.000246375	0.00115	0.000361798	0.000344675	6.42096e-05
601.211	0.0542	0.06841	0.08319	0.09486	0.17485			1.45835	0.000202534	0.00121	0.000336041	0.000360077	2.49723e-05
601.61	0.05416	0.06783	0.08296	0.0948	0.17455			1.45766	0.000160088	0.00125	0.000326984	0.000398335	1.44101e-05
602.009	0.05396	0.06729	0.08267	0.09472	0.17428			1.45696	0.000124747	0.00126	0.000336059	0.000467543	1.98604e-05
602.409	0.0536	0.06689	0.08227	0.09456	0.17389			1.45627	0.000104428	0.00124	0.000373917	0.000569539	5.51632e-05
602.808	0.05319	0.06671	0.08182	0.09433	0.17348			1.45557	0.000102295	0.00115	0.000449384	0.00068088	0.000151661
603.208	0.05283	0.06671	0.08135	0.09401	0.173			1.45488	0.000118184	0.001	0.000562271	0.00075956	0.00032707
603.607	0.0526	0.06683	0.08093	0.09359	0.17248			1.45418	0.000153649	0.0008221	0.000710369	0.000797188	0.000627979
604.007	0.05254	0.06697	0.08061	0.09308	0.172			1.45349	0.000206601	0.000654555	0.000869732	0.000797345	0.0011
604.406	0.05265	0.06708	0.0804	0.09251	0.17154			1.4528	0.000270032	0.000525868	0.000999832	0.000767412	0.00175
604.805	0.0529	0.06713	0.08032	0.09197	0.17117			1.45211	0.000330823	0.000437074	0.00105	0.000695521	0.00241
605.205	0.05322	0.06713	0.08038	0.09157	0.17096			1.45142	0.000379969	0.000381838	0.00101	0.000579296	0.00284
605.604	0.05354	0.0671	0.08057	0.09137	0.17086			1.45073	0.000421882	0.000357221	0.00091817	0.000446132	0.00298
606.004	0.05378	0.067	0.08078	0.09131	0.17076			1.45004	0.000466456	0.000357222	0.00081279	0.000324701	0.00283
606.403	0.05392	0.06686	0.08095	0.09139	0.17072			1.44935	0.000522724	0.000374467	0.000738392	0.000236473	0.00249
606.803	0.05394	0.06666	0.08093	0.09144	0.17053			1.44866	0.00059158	0.000400245	0.000717309	0.000186838	0.00204
607.203	0.05384	0.06641	0.08067	0.09139	0.17019			1.44798	0.000666126	0.000431933	0.000763177	0.000174053	0.00158
607.602	0.05367	0.06615	0.08021	0.09119	0.16966			1.44729	0.000733046	0.000475103	0.000884349	0.000194039	0.00118
608.002	0.05343	0.06589	0.07969	0.09088	0.16896			1.4466	0.000775308	0.000535923	0.00108	0.000237748	0.000867943
608.401	0.0531	0.0656	0.07918	0.09042	0.16795			1.44592	0.000783373	0.0006151	0.00133	0.000293286	0.000640942
608.801	0.05272	0.06531	0.07882	0.08994	0.16688			1.44523	0.000761291	0.00070155	0.0016	0.000349898	0.000497051
609.201	0.05229	0.06498	0.0786	0.08949	0.16578			1.44455	0.000725407	0.000775856	0.00188	0.000406338	0.000445518
609.6	0.05182	0.0646	0.07843	0.08909	0.16478			1.44386	0.000683901	0.000803872	0.00209	0.000443438	0.000429237
610	0.05134	0.06419	0.07824	0.0888	0.164			1.44318	0.000645865	0.000771698	0.00221	0.000450417	0.000418555
610.399	0.05091	0.06382	0.07802	0.08872	0.16365			1.4425	0.00061765	0.00069119	0.00224	0.000426557	0.00039315
610.799	0.05053	0.06344	0.07773	0.08874	0.16349			1.44182	0.000602899	0.000591132	0.00222	0.000383639	0.000345714
611.199	0.05021	0.06308	0.07741	0.08876	0.1633			1.44114	0.000597615	0.000495683	0.00215	0.000330499	0.000255736
611.598	0.04998	0.06276	0.07713	0.08871	0.16299			1.44046	0.000603872	0.000432879	0.00208	0.000296617	0.000174438
611.998	0.04987	0.06253	0.07695	0.08855	0.16253			1.43978	0.000619926	0.000416492	0.00201	0.000300242	0.000129974
612.398	0.04986	0.06239	0.07687	0.08826	0.16193			1.4391	0.00063807	0.000444779	0.00196	0.000343869	0.000117742
612.798	0.04991	0.06229	0.07682	0.08787	0.16115			1.43842	0.000650432	0.00050393	0.00193	0.000421277	0.000130799
613.197	0.04994	0.06222	0.07676	0.08746	0.16029			1.43774	0.000655117	0.000570396	0.00194	0.000521395	0.000174375
613.597	0.04986	0.06213	0.07663	0.08712	0.15948			1.43706	0.000656992	0.00061935	0.00198	0.000629845	0.000266831
613.997	0.04958	0.06203	0.07641	0.08688	0.15881			1.43639	0.000664001	0.000639099	0.00201	0.000730496	0.000433352
614.397	0.04909	0.06195	0.07611	0.08678	0.1584			1.43571	0.00068195	0.000636534	0.00199	0.000805734	0.00068842
614.796	0.04842	0.06189	0.07572	0.08675	0.15809			1.43504	0.000710781	0.000626562	0.0019	0.000837054	0.00101
615.196	0.04767	0.06184	0.07528	0.08671	0.15772			1.43436	0.000743955	0.000616093	0.00173	0.000807151	0.00135
615.596	0.04698	0.06179	0.07487	0.08663	0.1572			1.43369	0.000775922	0.000601261	0.00153	0.000714705	0.00162
615.996	0.04646	0.06171	0.07456	0.08649	0.15653			1.43301	0.000808158	0.000571868	0.00136	0.000573747	0.00178
616.396	0.04623	0.06161	0.07441	0.08626	0.15581			1.43234	0.000852339	0.000523746	0.00124	0.000411471	0.00182
616.796	0.04634	0.0615	0.07444	0.08597	0.15522			1.43167	0.000923024	0.000465183	0.00118	0.000259466	0.0018
617.195	0.04674	0.06137	0.07458	0.08562	0.15478			1.431	0.00102	0.000410874	0.00116	0.000140765	0.00181
617.595	0.04732	0.06121	0.07473	0.08524	0.15447			1.43033	0.00111	0.000372821	0.00114	6.33783e-05	0.00187
617.995	0.04791	0.06104	0.07485	0.08489	0.15435			1.42966	0.00115	0.000357715	0.00109	2.25125e-05	0.00197
618.395	0.04837	0.06089	0.07492	0.08464	0.15449			1.42899	0.00108	0.00037134	0.000991207	6.87649e-06	0.00204
618.795	0.04856	0.06074	0.07489	0.08441	0.15463			1.42832	0.000923383	0.000416237	0.000853095	3.26077e-06	0.00203
619.195	0.04848	0.06061	0.07477	0.0842	0.15474			1.42765	0.000732434	0.00048828	0.000715004	4.71245e-06	0.00191
619.595	0.04816	0.06053	0.07454	0.08396	0.15478			1.42698	0.000564401	0.000571562	0.000611443	1.01806e-05	0.00169
619.995	0.04767	0.06051	0.0742	0.08368	0.15472			1.42631	0.000446194	0.000641005	0.000559687	1.7111e-05	0.00143
620.395	0.04704	0.0605	0.07365	0.08328	0.15434			1.42565	0.000379547	0.000682005	0.000567666	2.21396e-05	0.00123
620.795	0.04633	0.06054	0.07297	0.08286	0.15391			1.42498	0.000350466	0.000691667	0.000629413	2.37212e-05	0.00116
621.195	0.04561	0.06061	0.0722	0.08245	0.15347			1.42431	0.000341904	0.000678473	0.000729789	2.40539e-05	0.00121
621.595	0.04497	0.06066	0.07141	0.08207	0.15301			1.42365	0.000338891	0.000654793	0.000846711	2.67978e-05	0.00138
621.995	0.04451	0.06066	0.07066	0.08175	0.15249			1.42299	0.000332642	0.000631124	0.000959758	3.56696e-05	0.00164
622.395	0.04432	0.06058	0.07009	0.08154	0.152			1.42232	0.000323745	0.000613158	0.00106	5.51484e-05	0.00197
622.795	0.04439	0.06042	0.06975	0.08143	0.15141			1.42166	0.000317659	0.000594579	0.00114	8.60864e-05	0.0023
623.195	0.04463	0.06017	0.06964	0.0814	0.1507			1.421	0.000322545	0.000565346	0.00121	0.000124467	0.00256
623.595	0.04491	0.05984	0.06974	0.08145	0.14988			1.42033	0.000345631	0.00052014	0.00124	0.000161905	0.00275
623.995	0.04514	0.05947	0.06996	0.08156	0.14903			1.41967	0.000393284	0.000465645	0.00126	0.00019176	0.0029
624.396	0.04525	0.05909	0.07019	0.08174	0.14824			1.41901	0.000465	0.000407279	0.00126	0.000200012	0.00298
624.796	0.04523	0.0587	0.0703	0.0819	0.14747			1.41835	0.000561032	0.000353339	0.00127	0.000182752	0.00299
625.196	0.04511	0.05834	0.0702	0.082	0.14677			1.41769	0.00068227	0.000308446	0.00131	0.000147399	0.00294
625.596	0.04496	0.05803	0.06994	0.08199	0.14622			1.41703	0.000825637	0.000273142	0.00141	0.000106201	0.00281
625.996	0.04481	0.0578	0.06959	0.08182	0.1459			1.41638	0.000974402	0.000246724	0.00156	6.80731e-05	0.00256
626.396	0.04473	0.05771	0.06933	0.08155	0.14599			1.41572	0.0011	0.000235146	0.00173	4.14582e-05	0.00223
626.797	0.04468	0.05771	0.06915	0.08111	0.14627			1.41506	0.00117	0.00024453	0.00184	2.7042e-05	0.00189
627.197	0.04462	0.05777	0.06904	0.08052	0.14657			1.4144	0.00115	0.000276312	0.00184	2.11753e-05	0.00152
627.597	0.04452	0.05784	0.06895	0.07982	0.14678			1.41375	0.00105	0.000325455	0.00174	2.14959e-05	0.00114
627.997	0.04439	0.05789	0.06884	0.07911	0.14689			1.41309	0.00088807	0.000378308	0.0016	2.75557e-05	0.000802983
628.397	0.04423	0.05781	0.06864	0.07841	0.14676			1.41244	0.000712455	0.000414898	0.00147	3.79846e-05	0.000510272
628.798	0.04408	0.05762	0.0684	0.07783	0.14647			1.41178	0.000546578	0.000424462	0.0014	4.94663e-05	0.000287383
629.198	0.04398	0.05729	0.06814	0.07739	0.14606			1.41113	0.000407376	0.000417075	0.00138	5.87528e-05	0.000152137
629.598	0.04396	0.05687	0.06791	0.07712	0.14557			1.41048	0.000300628	0.000411928	0.00139	6.18595e-05	8.5285e-05
629.998	0.04402	0.05641	0.06775	0.07698	0.14508			1.40983	0.000226334	0.000423964	0.0014	5.70708e-05	5.84057e-05
630.399	0.0441	0.05594	0.06766	0.07686	0.14458			1.40917	0.000182205	0.000457532	0.00142	4.76146e-05	5.45901e-05
630.799	0.04417	0.05549	0.06765	0.07667	0.14407			1.40852	0.000164067	0.000503495	0.00143	3.76723e-05	6.46977e-05
631.199	0.04419	0.05509	0.06776	0.07632	0.14353			1.40787	0.000168723	0.000546586	0.00146	3.09361e-05	8.78903e-05
631.6	0.04414	0.05474	0.06796	0.07583	0.14289			1.40722	0.000194665	0.000575456	0.00151	3.00516e-05	0.000130757
632	0.04402	0.05445	0.06822	0.07525	0.14213			1.40657	0.000238625	0.000585912	0.00157	3.64531e-05	0.000195352
632.401	0.04387	0.05425	0.06844	0.07471	0.14136			1.40592	0.000290184	0.000577945	0.0016	5.04488e-05	0.000258616
632.801	0.0437	0.0541	0.0685	0.07427	0.14061			1.40528	0.000331841	0.000554742	0.00159	7.20002e-05	0.000280751
633.201	0.0435	0.05399	0.06833	0.07397	0.14			1.40463	0.00034978	0.00052545	0.00153	0.000106232	0.000258458
633.602	0.04329	0.05387	0.06793	0.07384	0.13964			1.40398	0.000338799	0.000494176	0.00143	0.000160255	0.000202769
634.002	0.04307	0.0537	0.06737	0.07384	0.13951			1.40333	0.000305103	0.000461285	0.0013	0.000243415	0.000135787
634.403	0.04281	0.05347	0.06673	0.07391	0.13943			1.40269	0.000259343	0.000424935	0.00115	0.00036169	7.71096e-05
634.803	0.04254	0.05321	0.06611	0.07403	0.13935			1.40204	0.000208915	0.00038326	0.00101	0.000505147	3.57554e-05
635.203	0.04224	0.05302	0.06554	0.07416	0.13917			1.4014	0.000159883	0.000341638	0.000884042	0.000651163	1.72455e-05
635.604	0.04193	0.05292	0.06503	0.07427	0.13883			1.40075	0.000117424	0.000308196	0.000794304	0.000766084	1.59504e-05
636.004	0.04162	0.05294	0.06455	0.07432	0.13833			1.40011	8.67055e-05	0.000290676	0.000741344	0.000823138	3.07535e-05
636.405	0.04137	0.05306	0.06415	0.07433	0.13786			1.39947	7.16073e-05	0.000295302	0.000730409	0.000824086	6.83279e-05
636.805	0.04121	0.05319	0.06381	0.07425	0.1374			1.39883	7.42185e-05	0.000325433	0.00076825	0.000798603	0.000128469
637.206	0.04113	0.05327	0.06355	0.07405	0.13696			1.39818	9.77109e-05	0.000381507	0.000864808	0.000790135	0.0002082
637.607	0.04112	0.05324	0.0634	0.07377	0.13654			1.39754	0.000144941	0.000454355	0.00102	0.000824068	0.000302559
638.007	0.04111	0.05312	0.06338	0.07346	0.13611			1.3969	0.000213714	0.000525558	0.00123	0.00090187	0.000412328
638.408	0.04104	0.05291	0.06348	0.07317	0.13561			1.39626	0.000292937	0.000574637	0.00145	0.001	0.000540929
638.808	0.04088	0.05262	0.06363	0.07295	0.13499			1.39562	0.000365253	0.000589489	0.00166	0.00108	0.000685658
639.209	0.04064	0.0523	0.06379	0.07284	0.1343			1.39498	0.000415406	0.000570165	0.0018	0.00111	0.000832187
639.609	0.04038	0.05199	0.06393	0.07284	0.13365			1.39435	0.000436251	0.000518133	0.00183	0.00103	0.000911379
640.01	0.04016	0.05172	0.06399	0.0729	0.13311			1.39371	0.000443777	0.00044811	0.00175	0.000884015	0.000938977
640.411	0.04	0.05148	0.06395	0.07296	0.1327			1.39307	0.000463379	0.000373685	0.00161	0.000702354	0.000940555
640.811	0.03989	0.05133	0.06381	0.07296	0.13246			1.39243	0.000515708	0.000307116	0.00144	0.000528386	0.000935018
641.212	0.03975	0.05125	0.06358	0.07288	0.13231			1.3918	0.000598339	0.000253769	0.00128	0.000376543	0.000882267
641.613	0.03953	0.05123	0.06328	0.07268	0.13212			1.39116	0.000687265	0.000222202	0.00114	0.000266298	0.00082246
642.013	0.03919	0.05124	0.06296	0.07235	0.13174			1.39053	0.000736954	0.000214975	0.00103	0.000202574	0.000806268
642.414	0.03876	0.05127	0.06265	0.07194	0.1312			1.38989	0.000709498	0.000229135	0.00095205	0.000181646	0.000874685
642.815	0.03829	0.05127	0.06234	0.07145	0.1305			1.38926	0.000608033	0.000256699	0.000903844	0.000197983	0.00104
643.215	0.03786	0.0512	0.06201	0.07091	0.12969			1.38863	0.000477865	0.00028644	0.000888103	0.000246806	0.00126
643.616	0.03754	0.05104	0.06162	0.07033	0.12891			1.38799	0.00037182	0.000308894	0.000906074	0.000320987	0.00148
644.017	0.03736	0.05082	0.06119	0.06976	0.12831			1.38736	0.000316483	0.000317692	0.000944087	0.000400271	0.00156
644.418	0.03729	0.05054	0.06069	0.06917	0.12781			1.38673	0.000315575	0.000315365	0.000981722	0.000464408	0.00147
644.818	0.03731	0.05027	0.0602	0.06864	0.1275			1.3861	0.000360728	0.000309024	0.000998804	0.000502931	0.00124
645.219	0.03739	0.05006	0.05978	0.06818	0.12731			1.38547	0.000435694	0.000304556	0.000987437	0.000519713	0.001
645.62	0.03748	0.04995	0.05946	0.06781	0.12718			1.38484	0.00051789	0.000302673	0.000955619	0.000527121	0.000818799
646.021	0.03757	0.04993	0.05928	0.06754	0.12704			1.38421	0.000587047	0.000298379	0.000918756	0.000535402	0.0007099
646.422	0.03764	0.04997	0.05925	0.06737	0.1269			1.38358	0.000636942	0.00028535	0.0008913	0.000548363	0.000654082
646.822	0.03766	0.05003	0.05936	0.06728	0.12665			1.38295	0.000676226	0.000261064	0.000882023	0.000561346	0.000618881
647.223	0.03763	0.05007	0.05956	0.06728	0.12625			1.38232	0.00071661	0.000228813	0.000892326	0.00056088	0.000573926
647.624	0.03752	0.05003	0.05979	0.06735	0.1256			1.3817	0.000759208	0.000195684	0.000915671	0.000530405	0.000502701
648.025	0.03735	0.04987	0.05994	0.06747	0.12462			1.38107	0.000788277	0.000167796	0.00093564	0.000459504	0.000403935
648.426	0.03716	0.04959	0.05993	0.06756	0.12332			1.38044	0.000779718	0.000147792	0.000929665	0.000354177	0.000292146
648.827	0.03703	0.04925	0.05973	0.06762	0.122			1.37982	0.000723009	0.000136983	0.000886048	0.000241736	0.000203168
649.228	0.03702	0.0489	0.0594	0.06764	0.12094			1.37919	0.00063009	0.00013515	0.000811334	0.00014983	0.000160404
649.629	0.03719	0.04861	0.05904	0.06757	0.12031			1.37857	0.000526996	0.000141642	0.000729957	9.20421e-05	0.000176605
650.029	0.03748	0.04837	0.05876	0.06736	0.12013			1.37795	0.00042918	0.000148861	0.000656148	5.90854e-05	0.000227589
650.43	0.03781	0.04817	0.05863	0.06697	0.12023			1.37732	0.000346588	0.00014918	0.000603353	4.26182e-05	0.000283704
650.831	0.03807	0.04801	0.05862	0.06646	0.1205			1.3767	0.00028817	0.000138844	0.000582767	3.8223e-05	0.000320655
651.232	0.03814	0.04786	0.05862	0.06586	0.12067			1.37608	0.000262755	0.000118036	0.000598254	4.20117e-05	0.000316964
651.633	0.03798	0.04771	0.05849	0.06525	0.12064			1.37546	0.000281318	9.1956e-05	0.00065126	4.91275e-05	0.000270174
652.034	0.0376	0.04752	0.05817	0.06472	0.12037			1.37484	0.000358288	6.89338e-05	0.000745912	5.30036e-05	0.000205058
652.435	0.03709	0.04731	0.05772	0.06431	0.11999			1.37421	0.00050543	5.5578e-05	0.000887439	4.80783e-05	0.000151543
652.836	0.03653	0.04709	0.05719	0.06396	0.11943			1.3736	0.000712072	5.46417e-05	0.00107	3.3966e-05	0.000121161
653.237	0.03599	0.04692	0.05668	0.06361	0.11886			1.37298	0.000930361	6.83359e-05	0.00128	1.76426e-05	0.000118191
653.638	0.0355	0.04684	0.05621	0.06317	0.11827			1.37236	0.00109	9.95037e-05	0.00148	6.27551e-06	0.000148108
654.039	0.03506	0.0468	0.05571	0.06257	0.11756			1.37174	0.00113	0.000148929	0.00162	1.33171e-06	0.000225837
654.441	0.03468	0.04674	0.05516	0.06186	0.11671			1.37112	0.00104	0.000211292	0.00167	8.857e-08	0.000373294
654.842	0.03442	0.04659	0.05455	0.06119	0.11583			1.3705	0.000876567	0.000272536	0.0016	1.16809e-07	0.000579519
655.243	0.03431	0.04629	0.05391	0.06065	0.11491			1.36989	0.000689014	0.000317897	0.00146	1.09096e-06	0.000793988
655.644	0.03437	0.04586	0.05327	0.06036	0.11403			1.36927	0.000530067	0.000338373	0.0013	3.64908e-06	0.000937624
656.045	0.0346	0.04539	0.05272	0.06034	0.11327			1.36866	0.000422372	0.000333347	0.00116	7.68157e-06	0.000958627
656.446	0.0349	0.045	0.05228	0.06054	0.11264			1.36804	0.000367021	0.000306332	0.00108	1.14313e-05	0.000861047
656.847	0.03517	0.04475	0.05196	0.06084	0.11207			1.36743	0.000361369	0.000266167	0.00105	1.07424e-05	0.000744444
657.248	0.03528	0.04468	0.05176	0.06111	0.11147			1.36681	0.000404068	0.000218468	0.00106	5.24125e-06	0.000687512
657.649	0.0352	0.04483	0.05171	0.06126	0.11092			1.3662	0.000497697	0.000167625	0.00111	3.68333e-07	0.000724154
658.051	0.03493	0.04518	0.05183	0.06121	0.1105			1.36559	0.0006421	0.000119867	0.00119	1.56155e-06	0.000840405
658.452	0.03454	0.04566	0.05211	0.06094	0.11028			1.36497	0.000822002	8.36464e-05	0.00129	7.16874e-06	0.000974145
658.853	0.03412	0.04609	0.05253	0.06049	0.11027			1.36436	0.000996999	6.53124e-05	0.00138	1.07265e-05	0.00102
659.254	0.03377	0.04629	0.05302	0.05995	0.11039			1.36375	0.00111	6.82713e-05	0.00143	9.7419e-06	0.000925692
659.656	0.03352	0.04615	0.05353	0.05944	0.11056			1.36314	0.00113	9.60016e-05	0.00141	7.1686e-06	0.000692494
660.057	0.03335	0.0457	0.05395	0.05903	0.11066			1.36253	0.00104	0.000150461	0.00132	6.59816e-06	0.000420171
660.458	0.03321	0.04511	0.05423	0.05874	0.11062			1.36192	0.000903331	0.00022235	0.00118	1.07216e-05	0.000209933
660.859	0.03303	0.04454	0.05427	0.05849	0.11029			1.36131	0.000765557	0.000287862	0.00104	2.21489e-05	8.80919e-05
661.261	0.0328	0.04412	0.05407	0.05825	0.10969			1.3607	0.000660117	0.000326613	0.000919831	3.95644e-05	3.12406e-05
661.662	0.03254	0.04385	0.05365	0.058	0.10883			1.36009	0.000597263	0.000343392	0.000844914	5.65623e-05	1.27e-05
662.063	0.03227	0.04367	0.05307	0.05774	0.1078			1.35949	0.00056662	0.000356085	0.000818932	6.30745e-05	8.93192e-06
662.465	0.03203	0.04353	0.0524	0.05749	0.10679			1.35888	0.00054848	0.000376697	0.000838783	5.39846e-05	9.09606e-06
662.866	0.03181	0.04342	0.05175	0.05726	0.10598			1.35827	0.000525254	0.000402823	0.000903621	3.61169e-05	9.72386e-06
663.267	0.03162	0.04335	0.05117	0.05703	0.10543			1.35767	0.000488842	0.000421454	0.00102	2.21199e-05	1.36172e-05
663.669	0.03145	0.04336	0.05071	0.0568	0.10521			1.35706	0.000432528	0.000409188	0.00115	1.46258e-05	1.70782e-05
664.07	0.03131	0.04346	0.0504	0.05659	0.10528			1.35646	0.000361027	0.000361316	0.00125	1.35842e-05	1.84662e-05
664.471	0.0312	0.04357	0.05021	0.05637	0.10549			1.35585	0.000287211	0.000294773	0.00129	1.83489e-05	1.7092e-05
664.873	0.03116	0.04357	0.05009	0.05615	0.10564			1.35525	0.000225828	0.000233434	0.00123	2.81985e-05	1.36949e-05
665.274	0.03125	0.04338	0.05002	0.05597	0.10564			1.35465	0.000183552	0.000188912	0.00108	3.69483e-05	6.54982e-06
665.675	0.03149	0.04298	0.04995	0.05584	0.10544			1.35404	0.000162835	0.000167145	0.000879453	4.10094e-05	3.0097e-06
666.077	0.03186	0.04243	0.04987	0.05579	0.10504			1.35344	0.000157851	0.000166147	0.000680805	3.92557e-05	4.5939e-06
666.478	0.0323	0.04184	0.04974	0.05576	0.10451			1.35284	0.000157905	0.000182203	0.000518656	3.35906e-05	1.78272e-05
666.88	0.0327	0.04135	0.04956	0.05575	0.10398			1.35224	0.000150793	0.000211265	0.000408138	2.61942e-05	5.59587e-05
667.281	0.03296	0.04106	0.04932	0.05571	0.10355			1.35164	0.000130187	0.000251231	0.000352651	1.96732e-05	0.000123516
667.683	0.03297	0.04098	0.049	0.0556	0.10323			1.35104	9.76524e-05	0.00029778	0.000345241	1.45436e-05	0.000192211
668.084	0.0327	0.04104	0.04858	0.05542	0.10304			1.35044	6.21642e-05	0.000344458	0.000376967	1.12933e-05	0.00022411
668.486	0.03215	0.04114	0.04805	0.05515	0.10293			1.34984	3.37767e-05	0.000382354	0.00043796	1.05527e-05	0.000209664
668.887	0.03139	0.04118	0.04746	0.05487	0.10293			1.34924	1.73688e-05	0.000402468	0.000517842	1.32669e-05	0.000172952
669.289	0.03053	0.0411	0.04688	0.05456	0.10294			1.34864	1.15277e-05	0.000400314	0.00060688	2.07927e-05	0.000145471
669.69	0.0297	0.04087	0.04641	0.05423	0.10281			1.34804	1.32812e-05	0.000378494	0.000694063	3.2586e-05	0.000142977
670.092	0.02904	0.04052	0.04616	0.05385	0.1024			1.34745	2.18816e-05	0.000347792	0.000767921	4.3561e-05	0.000171878
670.493	0.02863	0.04009	0.0462	0.05342	0.10169			1.34685	3.58292e-05	0.000323735	0.000821063	4.68766e-05	0.00023914
670.895	0.02845	0.03965	0.0465	0.05298	0.10074			1.34626	4.91017e-05	0.000319274	0.000852785	4.05323e-05	0.000348379
671.297	0.02839	0.03927	0.04691	0.05257	0.09968			1.34566	5.42635e-05	0.000340293	0.000869593	2.99855e-05	0.000495068
671.698	0.02834	0.03901	0.04726	0.05225	0.09872			1.34506	4.86838e-05	0.000381369	0.00087831	2.1847e-05	0.000652246
672.1	0.0282	0.03889	0.04741	0.05204	0.09802			1.34447	3.65308e-05	0.000423107	0.000879379	1.8653e-05	0.000758232
672.501	0.02797	0.0389	0.04727	0.05191	0.09762			1.34388	2.60944e-05	0.000444478	0.000877952	2.2536e-05	0.000787447
672.903	0.02766	0.03895	0.04686	0.05181	0.09741			1.34328	2.2834e-05	0.000430068	0.000873831	3.47137e-05	0.000730337
673.305	0.02732	0.03899	0.04629	0.05174	0.09727			1.34269	3.04505e-05	0.000379343	0.000862949	5.42449e-05	0.000601725
673.706	0.02701	0.03893	0.04568	0.05168	0.0971			1.3421	5.50151e-05	0.000302183	0.000834089	7.24132e-05	0.000419386
674.108	0.02677	0.03876	0.04517	0.05166	0.09687			1.34151	0.000106421	0.00022029	0.000789548	8.39271e-05	0.000260551
674.51	0.02668	0.03851	0.04487	0.0517	0.09659			1.34091	0.000187166	0.000149931	0.000730073	8.74203e-05	0.000162743
674.911	0.02679	0.03814	0.04481	0.05174	0.09616			1.34032	0.000280018	9.94246e-05	0.000655366	8.67123e-05	0.000129121
675.313	0.02709	0.03767	0.04499	0.05174	0.09557			1.33973	0.000348352	6.93596e-05	0.000564565	8.72622e-05	0.000154782
675.715	0.02753	0.03707	0.04536	0.05172	0.09494			1.33914	0.000359804	5.63536e-05	0.000463258	9.52925e-05	0.000258535
676.117	0.02801	0.03632	0.04581	0.05168	0.0944			1.33855	0.000311469	5.49523e-05	0.000361911	0.000114152	0.000465059
676.518	0.02841	0.03543	0.04622	0.05163	0.09401			1.33797	0.000232317	5.84432e-05	0.000273226	0.000142765	0.00075872
676.92	0.02864	0.03449	0.04647	0.05154	0.09389			1.33738	0.000160964	5.98331e-05	0.000210052	0.000179186	0.00109
677.322	0.02865	0.03366	0.04651	0.0514	0.09405			1.33679	0.00011966	5.39767e-05	0.000178582	0.000220472	0.00144
677.723	0.02839	0.03307	0.04627	0.05113	0.09429			1.3362	0.000112383	4.13117e-05	0.000179061	0.000262219	0.00179
678.125	0.02786	0.03281	0.04576	0.05068	0.09442			1.33562	0.000137243	2.71858e-05	0.000208847	0.000296026	0.00214
678.527	0.02715	0.03288	0.04502	0.05008	0.09423			1.33503	0.000190638	1.69119e-05	0.000262406	0.000309633	0.00245
678.929	0.02639	0.03322	0.04415	0.04939	0.09368			1.33444	0.000262563	1.26531e-05	0.000332557	0.000296424	0.00266
679.331	0.02571	0.03365	0.04325	0.04869	0.09278			1.33386	0.000335935	1.39597e-05	0.000410497	0.000256234	0.00271
679.733	0.02524	0.03402	0.04241	0.04807	0.0916			1.33327	0.000398812	2.02879e-05	0.000489986	0.00019766	0.00257
680.134	0.02502	0.03423	0.04171	0.04759	0.09032			1.33269	0.000455874	2.9867e-05	0.0005698	0.000135933	0.00229
680.536	0.02501	0.03425	0.04123	0.04725	0.0891			1.33211	0.000526802	3.77437e-05	0.00065184	8.55992e-05	0.00195
680.938	0.02515	0.03414	0.04096	0.04701	0.08802			1.33152	0.000634276	3.77245e-05	0.000736704	5.33599e-05	0.00161
681.34	0.02537	0.03399	0.04089	0.04689	0.08727			1.33094	0.000792432	2.83901e-05	0.00082612	3.94699e-05	0.00127
681.742	0.02562	0.03388	0.04095	0.04686	0.08685			1.33036	0.000992186	1.49122e-05	0.000922194	4.13459e-05	0.000940848
682.144	0.02588	0.03384	0.04109	0.04692	0.08674			1.32978	0.00119	4.54731e-06	0.00103	5.76554e-05	0.000613514
682.546	0.02615	0.03387	0.04127	0.04705	0.08686			1.32919	0.00133	6.26174e-07	0.00114	9.02382e-05	0.000347013
682.948	0.02641	0.03393	0.0415	0.04725	0.08721			1.32861	0.00135	1.83988e-07	0.00128	0.0001343	0.000172142
683.35	0.02666	0.03393	0.04175	0.04742	0.08764			1.32803	0.00125	1.86959e-06	0.00141	0.000173413	7.70168e-05
683.752	0.02684	0.03383	0.04203	0.0475	0.08805			1.32745	0.00106	1.31596e-05	0.00153	0.000191298	3.59868e-05
684.154	0.02692	0.03361	0.04229	0.04746	0.08836			1.32687	0.000864248	4.76667e-05	0.00162	0.000184507	2.43749e-05
684.555	0.02688	0.03332	0.04249	0.04731	0.08853			1.3263	0.000699874	0.000111954	0.00166	0.00015978	2.57325e-05
684.958	0.0267	0.03301	0.04257	0.04707	0.08852			1.32572	0.000586878	0.000196816	0.00165	0.000131456	3.59152e-05
685.36	0.02641	0.03275	0.04251	0.04677	0.08825			1.32514	0.000514798	0.000283213	0.00157	0.000112736	5.84872e-05
685.761	0.02603	0.0326	0.04236	0.04646	0.08787			1.32456	0.000463357	0.000353164	0.00142	0.000109119	9.83607e-05
686.164	0.02561	0.03259	0.04215	0.0461	0.08743			1.32399	0.000419163	0.000397524	0.00123	0.00012153	0.000158763
686.566	0.02517	0.03268	0.04191	0.04567	0.08691			1.32341	0.000380953	0.000415774	0.00103	0.000147975	0.000238427
686.968	0.02472	0.03283	0.04164	0.04511	0.08628			1.32283	0.000354171	0.000413949	0.00087784	0.00018514	0.000342759
687.37	0.02428	0.03299	0.04135	0.04444	0.08553			1.32226	0.000338156	0.000397666	0.000769893	0.000223735	0.000471055
687.772	0.02391	0.03313	0.04109	0.04373	0.08469			1.32168	0.00032462	0.000373575	0.000700142	0.000254742	0.00062422
688.174	0.02367	0.03322	0.04088	0.04308	0.08376			1.32111	0.000303654	0.000350424	0.000648623	0.000277092	0.000811499
688.576	0.02361	0.03324	0.04078	0.04261	0.08277			1.32054	0.000272055	0.000337581	0.00059811	0.000298842	0.00105
688.978	0.02375	0.03316	0.04075	0.04237	0.08178			1.31996	0.000234272	0.000340304	0.000537502	0.000326723	0.00132
689.38	0.02404	0.03299	0.04075	0.04235	0.08081			1.31939	0.000199412	0.000362045	0.000468622	0.000365783	0.00159
689.782	0.02437	0.03272	0.04072	0.04245	0.07984			1.31882	0.000173424	0.000403319	0.000400138	0.000413297	0.00181
690.184	0.02463	0.03237	0.04064	0.04256	0.0789			1.31825	0.000157291	0.000462095	0.000342325	0.000459584	0.00193
690.587	0.02473	0.032	0.04053	0.04262	0.07809			1.31767	0.000149457	0.000533708	0.000302849	0.000493543	0.00192
690.989	0.02464	0.03168	0.0404	0.04259	0.07746			1.3171	0.000149379	0.000612027	0.000286121	0.000511726	0.00181
691.391	0.02441	0.03149	0.04024	0.04255	0.07708			1.31653	0.000156191	0.00068236	0.000287767	0.000506391	0.00162
691.793	0.02412	0.03146	0.04005	0.04255	0.07691			1.31596	0.000171329	0.000728236	0.00030283	0.000475733	0.00141
692.195	0.02383	0.03155	0.03985	0.04261	0.07676			1.31539	0.000197874	0.000733812	0.00032892	0.000422731	0.00124
692.598	0.02359	0.03168	0.03966	0.04273	0.07649			1.31482	0.000239	0.000687192	0.00036873	0.000354994	0.00114
693	0.02343	0.03174	0.03951	0.04289	0.07608			1.31426	0.000295366	0.000588312	0.00043112	0.000286224	0.0011
693.402	0.02337	0.03169	0.03938	0.04306	0.07563			1.31369	0.000361374	0.000456565	0.000529581	0.000233859	0.0011
693.804	0.02338	0.03148	0.03916	0.04315	0.07517			1.31312	0.000420986	0.000323311	0.000672462	0.000208394	0.00114
694.207	0.02343	0.03118	0.03881	0.04313	0.07488			1.31255	0.000451872	0.000215165	0.000850305	0.000209322	0.00119
694.609	0.02348	0.03084	0.03833	0.04296	0.07486			1.31199	0.00044182	0.000143369	0.00103	0.00022886	0.00128
695.011	0.02351	0.03056	0.03779	0.04264	0.07508			1.31142	0.00040036	0.000104359	0.00119	0.000253251	0.00142
695.413	0.02349	0.03034	0.03728	0.04217	0.07542			1.31085	0.000352017	8.83954e-05	0.0013	0.000266084	0.00163
695.816	0.02341	0.0302	0.03685	0.04157	0.07574			1.31029	0.000319707	8.63103e-05	0.00137	0.000255662	0.00183
696.218	0.02331	0.03009	0.03645	0.04086	0.07586			1.30972	0.000316724	9.1528e-05	0.00145	0.000222499	0.002
696.62	0.0232	0.02999	0.03609	0.04011	0.07572			1.30916	0.000346869	9.83547e-05	0.00154	0.000173343	0.00205
697.023	0.02313	0.02987	0.03577	0.03947	0.07541			1.3086	0.000409456	0.000102542	0.00166	0.000117888	0.00198
697.425	0.02309	0.02972	0.03552	0.03904	0.07495			1.30803	0.000500723	0.000102471	0.00178	6.62512e-05	0.00181
697.827	0.02308	0.02951	0.03536	0.03893	0.0744			1.30747	0.000612381	9.99788e-05	0.00187	2.74673e-05	0.00161
698.23	0.02306	0.02925	0.03532	0.03912	0.07374			1.30691	0.000726534	9.8121e-05	0.00187	5.48742e-06	0.00142
698.632	0.023	0.0289	0.03537	0.03949	0.07298			1.30635	0.000820744	0.00010117	0.00175	8.19903e-08	0.00127
699.035	0.02288	0.02849	0.03548	0.03988	0.07216			1.30579	0.000878469	0.000113208	0.00153	5.37349e-06	0.00117
699.437	0.02274	0.02806	0.03563	0.04021	0.07149			1.30522	0.000899283	0.000136493	0.00127	1.17477e-05	0.00113
699.839	0.02259	0.02763	0.03576	0.04037	0.07094			1.30466	0.000900226	0.000169585	0.00104	1.10181e-05	0.00114
700.242	0.02247	0.02726	0.03588	0.04036	0.07054			1.3041	0.000902198	0.000203162	0.000871836	3.86811e-06	0.00121
700.644	0.02242	0.02699	0.03601	0.04023	0.07025			1.30354	0.000924058	0.000225691	0.000797388	3.88761e-07	0.00133
701.047	0.02244	0.02685	0.03614	0.04001	0.06999			1.30299	0.00097147	0.000228457	0.000813575	1.79739e-05	0.0015
701.449	0.02249	0.02685	0.03619	0.03965	0.06961			1.30243	0.00103	0.000210336	0.000913437	7.14336e-05	0.00168
701.852	0.02255	0.02699	0.03612	0.03916	0.06919			1.30187	0.00109	0.000176913	0.00108	0.000160254	0.00183
702.254	0.02261	0.02724	0.03585	0.03849	0.06871			1.30131	0.00112	0.000140409	0.00131	0.00027427	0.00195
702.657	0.02265	0.02753	0.03542	0.03764	0.06827			1.30075	0.00112	0.00011073	0.00158	0.000399267	0.00203
703.059	0.02269	0.02778	0.03492	0.03672	0.068			1.3002	0.0011	9.3411e-05	0.00185	0.000523191	0.00204
703.462	0.02269	0.02796	0.03445	0.03592	0.0681			1.29964	0.00109	9.12655e-05	0.00207	0.000642995	0.00195
703.864	0.02259	0.02802	0.03402	0.03534	0.06838			1.29909	0.00108	0.000105522	0.0022	0.000760468	0.00175
704.267	0.02233	0.02799	0.03359	0.03507	0.06867			1.29853	0.00106	0.000135391	0.00221	0.000874576	0.00151
704.669	0.02193	0.02793	0.03315	0.0351	0.06883			1.29798	0.00104	0.000174244	0.00211	0.000971992	0.00126
705.072	0.02146	0.02787	0.0327	0.03532	0.06872			1.29742	0.000996361	0.000206976	0.00195	0.00102	0.00105
705.475	0.02105	0.02783	0.0323	0.03554	0.0683			1.29687	0.000947587	0.00021972	0.00177	0.00099748	0.000877074
705.877	0.0208	0.02778	0.03205	0.03565	0.06773			1.29631	0.000914016	0.000210221	0.00162	0.000903336	0.000752466
706.28	0.02074	0.02769	0.03203	0.03559	0.06718			1.29576	0.000907205	0.000188886	0.00149	0.000763305	0.000655046
706.682	0.02081	0.02755	0.03221	0.03543	0.06677			1.29521	0.00091858	0.000171044	0.00137	0.000610657	0.00056909
707.085	0.02091	0.02738	0.03249	0.03525	0.06653			1.29466	0.000924322	0.00017097	0.00126	0.000476255	0.000507496
707.488	0.02092	0.02725	0.0327	0.03516	0.06644			1.29411	0.000891573	0.000196308	0.00113	0.000367061	0.000467501
707.89	0.02076	0.02718	0.03269	0.03509	0.06627			1.29355	0.000800115	0.00024996	0.000994786	0.000279347	0.000443778
708.293	0.02041	0.02722	0.03241	0.03496	0.06595			1.293	0.000656027	0.000328116	0.000862923	0.000207803	0.000429447
708.696	0.01995	0.02734	0.0319	0.0347	0.06548			1.29245	0.000488019	0.000419404	0.000751134	0.000149277	0.000418597
709.098	0.01948	0.02746	0.03128	0.03427	0.06493			1.2919	0.000327978	0.000506192	0.000665909	9.83213e-05	0.000386848
709.501	0.01911	0.0275	0.0307	0.03372	0.06441			1.29136	0.000201658	0.000578488	0.000613287	5.57605e-05	0.000333635
709.904	0.01891	0.0274	0.03027	0.03316	0.06406			1.29081	0.000119108	0.000631436	0.000592631	2.37073e-05	0.000260449
710.306	0.0189	0.02713	0.03003	0.03265	0.06383			1.29026	7.75759e-05	0.000660081	0.000599589	5.30066e-06	0.000174756
710.709	0.01905	0.02676	0.02993	0.03226	0.06365			1.28971	6.94035e-05	0.000655079	0.000627211	1.30726e-08	8.8238e-05
711.112	0.01932	0.02636	0.0299	0.032	0.06339			1.28916	9.50605e-05	0.000616468	0.000678315	1.03051e-06	3.12984e-05
711.515	0.01961	0.026	0.02984	0.03184	0.06296			1.28862	0.000162916	0.000548442	0.00075095	8.69314e-07	4.95482e-06
711.917	0.01986	0.02576	0.02965	0.03177	0.06232			1.28807	0.000276171	0.000468055	0.000846015	4.56741e-09	2.87243e-08
712.32	0.01998	0.02567	0.02931	0.03179	0.06155			1.28752	0.000414795	0.000397474	0.00096869	1.89077e-06	1.12496e-06
712.723	0.0199	0.02569	0.0288	0.0319	0.06073			1.28698	0.00054003	0.000353864	0.00113	6.04824e-06	3.16672e-11
713.126	0.01963	0.02576	0.0282	0.03208	0.05991			1.28643	0.000616116	0.000341024	0.00135	8.96307e-06	7.51695e-06
713.529	0.01919	0.02577	0.0276	0.0323	0.05913			1.28589	0.000634797	0.00035552	0.00163	1.02927e-05	4.83527e-05
713.931	0.01868	0.02564	0.02716	0.03252	0.05849			1.28534	0.00061054	0.000385825	0.00198	1.24635e-05	0.00014824
714.334	0.01819	0.02537	0.02698	0.03273	0.05812			1.2848	0.000564363	0.000415685	0.00235	1.83412e-05	0.000316683
714.737	0.01777	0.025	0.02701	0.0329	0.05799			1.28426	0.000511741	0.000431085	0.00269	3.02523e-05	0.00053944
715.14	0.01748	0.02461	0.0272	0.03304	0.05813			1.28371	0.000460469	0.000427987	0.00293	4.87508e-05	0.00078944
715.543	0.01736	0.0243	0.02743	0.03316	0.05852			1.28317	0.000412196	0.000413276	0.00301	7.11465e-05	0.00104
715.946	0.01742	0.02409	0.02762	0.03326	0.05885			1.28263	0.000363101	0.000398852	0.00295	9.17413e-05	0.00125
716.349	0.01762	0.02396	0.02772	0.03332	0.05891			1.28209	0.000306812	0.000396945	0.00275	0.000105662	0.00138
716.752	0.01793	0.02392	0.02777	0.03339	0.05879			1.28155	0.000239815	0.000416267	0.00244	0.000111061	0.00144
717.154	0.01822	0.02394	0.0278	0.03342	0.05856			1.28101	0.000168239	0.000459481	0.00207	0.000109384	0.00144
717.557	0.01841	0.02402	0.02782	0.03334	0.05832			1.28047	0.000106266	0.00051841	0.00168	0.000103013	0.00141
717.96	0.01844	0.02415	0.02788	0.03315	0.05822			1.27993	6.67235e-05	0.000575782	0.00135	9.74836e-05	0.00142
718.363	0.01832	0.02426	0.02797	0.03281	0.05816			1.27939	5.22652e-05	0.000609391	0.00112	9.84416e-05	0.00151
718.766	0.01811	0.02427	0.02814	0.0324	0.0581			1.27885	6.10495e-05	0.000602549	0.001	0.000108783	0.00169
719.169	0.01794	0.02412	0.02838	0.03202	0.058			1.27831	9.50303e-05	0.000554924	0.000979563	0.000127935	0.0019
719.572	0.01794	0.02381	0.02865	0.03174	0.05786			1.27777	0.000156581	0.000482713	0.00104	0.000152211	0.00207
719.975	0.01812	0.02339	0.02887	0.03153	0.05762			1.27723	0.000241435	0.000409254	0.00117	0.000178949	0.00215
720.378	0.01843	0.02297	0.02897	0.0313	0.05727			1.2767	0.0003357	0.000348702	0.00137	0.000203648	0.0021
720.781	0.01873	0.02265	0.02893	0.03102	0.05689			1.27616	0.000421938	0.000306653	0.00161	0.000223669	0.00199
721.184	0.01887	0.02247	0.02876	0.03064	0.05646			1.27562	0.000484139	0.000282403	0.00188	0.000235232	0.00187
721.587	0.01879	0.0224	0.02853	0.03018	0.05597			1.27509	0.000511863	0.000272783	0.00213	0.000232305	0.00182
721.99	0.01851	0.02234	0.02829	0.02971	0.05541			1.27455	0.000501233	0.000272007	0.00229	0.000206393	0.00184
722.393	0.01812	0.02222	0.02811	0.0293	0.05475			1.27402	0.000458514	0.000275261	0.00233	0.000159705	0.0019
722.796	0.01767	0.02203	0.02797	0.02901	0.05411			1.27348	0.000397378	0.000279336	0.00226	0.000107098	0.00199
723.199	0.01718	0.0218	0.02782	0.02886	0.05355			1.27295	0.000332427	0.000281447	0.00212	6.43469e-05	0.00206
723.603	0.01667	0.02161	0.02759	0.02885	0.05318			1.27242	0.000275312	0.000279016	0.00197	3.85083e-05	0.00206
724.006	0.01619	0.02152	0.02719	0.02895	0.05307			1.27188	0.000233408	0.000270355	0.00184	2.83919e-05	0.00197
724.409	0.01584	0.02164	0.02665	0.02912	0.05341			1.27135	0.00021059	0.000257112	0.00176	3.267e-05	0.00182
724.812	0.01567	0.02193	0.02594	0.02912	0.05382			1.27082	0.000204121	0.000239047	0.0017	5.22667e-05	0.00161
725.215	0.0157	0.02232	0.02512	0.02889	0.05412			1.27029	0.000209174	0.000218362	0.00164	9.15567e-05	0.00137
725.618	0.01588	0.02273	0.02431	0.02843	0.05415			1.26976	0.000219919	0.000197741	0.00156	0.00015134	0.00116
726.021	0.01606	0.02303	0.02362	0.02786	0.05383			1.26923	0.000231873	0.000178912	0.00146	0.000224222	0.00102
726.424	0.0161	0.02314	0.02309	0.02729	0.05317			1.26869	0.000241516	0.00015957	0.00137	0.000288696	0.000963399
726.828	0.01594	0.02305	0.02278	0.0269	0.05242			1.26816	0.000248962	0.000138045	0.0013	0.00032048	0.000988169
727.231	0.01558	0.02281	0.02267	0.02675	0.05175			1.26764	0.000257512	0.000115218	0.00125	0.000304865	0.00106
727.634	0.01512	0.0225	0.02276	0.02683	0.05127			1.26711	0.0002732	9.42668e-05	0.00121	0.000244902	0.00114
728.037	0.01468	0.0222	0.023	0.02707	0.05095			1.26658	0.000304844	7.81378e-05	0.00118	0.000160608	0.00119
728.44	0.01438	0.02192	0.02333	0.02739	0.05062			1.26605	0.000363909	6.73067e-05	0.00113	7.95303e-05	0.00118
728.844	0.01426	0.0217	0.02374	0.0278	0.0503			1.26552	0.00046491	6.0874e-05	0.0011	2.50874e-05	0.00111
729.247	0.01435	0.02152	0.02416	0.02829	0.04999			1.26499	0.000618888	5.72957e-05	0.00108	2.49625e-06	0.00102
729.65	0.01458	0.02136	0.02454	0.02879	0.04962			1.26447	0.000819757	5.56325e-05	0.00108	1.02059e-06	0.000909945
730.054	0.01489	0.02121	0.02483	0.02918	0.04911			1.26394	0.00103	5.72342e-05	0.0011	7.47639e-06	0.000774179
730.457	0.01518	0.02106	0.02501	0.02931	0.04839			1.26341	0.0012	6.57462e-05	0.00111	1.44832e-05	0.000633787
730.86	0.01541	0.02092	0.02511	0.02915	0.04757			1.26289	0.00126	8.65669e-05	0.00109	1.97695e-05	0.000519241
731.263	0.01548	0.02075	0.02512	0.02869	0.04671			1.26236	0.0012	0.000123622	0.00103	2.36837e-05	0.000437644
731.667	0.01537	0.02049	0.02504	0.02802	0.0459			1.26184	0.00105	0.000176768	0.0009316	2.52584e-05	0.000389055
732.07	0.01509	0.02017	0.0249	0.02728	0.04531			1.26131	0.000862448	0.000237496	0.000819699	2.22989e-05	0.000360312
732.473	0.01473	0.01989	0.02475	0.02664	0.04518			1.26079	0.000696724	0.000290396	0.000724308	1.38194e-05	0.000332544
732.877	0.01441	0.01973	0.0246	0.02615	0.04539			1.26027	0.00058054	0.000321341	0.00066806	3.56221e-06	0.000291771
733.28	0.0143	0.0198	0.02449	0.02586	0.04592			1.25974	0.000513132	0.000328135	0.00066313	6.07838e-07	0.000247817
733.683	0.01446	0.02009	0.0244	0.02578	0.04655			1.25922	0.000475161	0.000318691	0.000706769	1.59553e-05	0.000213485
734.087	0.01487	0.0205	0.02434	0.02589	0.04703			1.2587	0.000443448	0.000305969	0.000786503	5.32379e-05	0.000200348
734.49	0.01541	0.02086	0.02427	0.02614	0.0471			1.25818	0.00040209	0.000300765	0.000883434	0.000103503	0.000210486
734.894	0.01594	0.02105	0.02422	0.0265	0.04676			1.25765	0.000349474	0.000309102	0.000977753	0.000150071	0.00023745
735.297	0.01633	0.02098	0.02417	0.02686	0.04601			1.25713	0.000295331	0.000331774	0.00105	0.000179137	0.000265594
735.7	0.01653	0.02068	0.02416	0.02712	0.04502			1.25661	0.000251116	0.000363073	0.00109	0.000185395	0.000269986
736.104	0.01655	0.02029	0.02418	0.0272	0.04405			1.25609	0.000225816	0.000393473	0.00108	0.000176044	0.000245464
736.507	0.01645	0.01996	0.02419	0.02707	0.04331			1.25557	0.000224953	0.000410312	0.00103	0.000163175	0.000209393
736.911	0.01627	0.01982	0.02409	0.02676	0.0428			1.25505	0.000253347	0.000401456	0.000980464	0.000155222	0.000185604
737.314	0.01607	0.01993	0.02383	0.02634	0.04241			1.25454	0.000316833	0.000360315	0.000946368	0.000151118	0.000184285
737.718	0.01593	0.02025	0.02346	0.02599	0.04211			1.25402	0.000424279	0.000294328	0.00095912	0.000144972	0.000212601
738.121	0.0159	0.02069	0.02308	0.0258	0.04188			1.2535	0.00058335	0.000220099	0.00104	0.000128507	0.000268206
738.525	0.01595	0.02109	0.02281	0.02583	0.04169			1.25298	0.000793185	0.000153945	0.00119	9.92412e-05	0.000336697
738.928	0.01603	0.0213	0.0227	0.02599	0.04146			1.25246	0.00104	0.000104368	0.0014	6.51619e-05	0.000394067
739.332	0.01609	0.02125	0.02274	0.02625	0.04127			1.25195	0.00127	7.17768e-05	0.00166	3.87488e-05	0.000423699
739.735	0.01611	0.02095	0.02286	0.02655	0.0412			1.25143	0.00146	5.16035e-05	0.00191	2.52844e-05	0.000418967
740.139	0.01609	0.02047	0.02295	0.02685	0.04134			1.25091	0.00154	3.92318e-05	0.0021	2.38301e-05	0.000395041
740.542	0.01605	0.01991	0.02292	0.02709	0.0417			1.2504	0.00152	3.17136e-05	0.0022	3.35072e-05	0.000381094
740.946	0.01598	0.01938	0.02274	0.0272	0.0422			1.24988	0.00139	2.74078e-05	0.0022	5.36588e-05	0.000399497
741.349	0.01586	0.0189	0.0224	0.02711	0.04259			1.24937	0.00118	2.54709e-05	0.00209	7.8052e-05	0.000456922
741.753	0.01569	0.01851	0.02199	0.02684	0.04284			1.24886	0.000944274	2.64799e-05	0.00191	9.77138e-05	0.00056481
742.157	0.0155	0.01817	0.02161	0.02645	0.04297			1.24834	0.000719096	3.18036e-05	0.0017	0.000106464	0.000726051
742.56	0.01527	0.01787	0.02131	0.02602	0.04302			1.24783	0.00054117	4.29131e-05	0.00147	0.000102128	0.000906256
742.964	0.01498	0.01758	0.02109	0.02561	0.04304
743.367	0.01459	0.01728	0.02091	0.02522	0.04301
743.771	0.01405	0.01698	0.02074	0.02482	0.04291
744.175	0.01336	0.0167	0.02051	0.02435	0.04265
744.578	0.01257	0.01649	0.02018	0.02377	0.04218
744.982	0.01184	0.01642	0.01976	0.02311	0.04159
745.386	0.0113	0.01653	0.01929	0.02243	0.04093
745.789	0.01105	0.01683	0.01888	0.02185	0.0404
746.193	0.01112	0.01724	0.01865	0.02145	0.04003
746.597	0.01144	0.01765	0.01863	0.02126	0.03978
747	0.01191	0.01794	0.01881	0.02125	0.03957
747.404	0.01248	0.01801	0.01909	0.02134	0.03937
747.808	0.01308	0.0178	0.01934	0.0214	0.03904
748.212	0.01369	0.01737	0.01946	0.02134	0.03856
748.615	0.01424	0.01682	0.01944	0.02114	0.03795
749.019	0.01469	0.01627	0.0193	0.02085	0.0373
749.423	0.01496	0.01583	0.01907	0.0206	0.03666
749.827	0.01502	0.01552	0.01875	0.02049	0.03599
750.231	0.01489	0.01531	0.01837	0.02063	0.03536
750.635	0.01464	0.01513	0.01797	0.02103	0.03473
751.038	0.01435	0.01494	0.0176	0.02158	0.03403
751.442	0.01406	0.01473	0.01732	0.02211	0.0333
751.846	0.01381	0.01458	0.01718	0.02253	0.03271
752.25	0.01359	0.01454	0.01716	0.02275	0.03228
752.654	0.01334	0.01466	0.01721	0.02275	0.03207
753.058	0.01303	0.01493	0.01724	0.02261	0.03209
753.461	0.01266	0.01528	0.01725	0.02239	0.03224
753.865	0.01225	0.01559	0.01724	0.02214	0.03237
754.269	0.01189	0.01582	0.01729	0.0219	0.03241
754.673	0.01164	0.01591	0.01744	0.02162	0.03225
755.077	0.01151	0.01587	0.01764	0.02122	0.03187
755.481	0.01147	0.01571	0.01781	0.02066	0.03134
755.885	0.01147	0.01546	0.01786	0.01997	0.03092
756.289	0.01148	0.01514	0.01778	0.01925	0.03082
756.693	0.01147	0.01477	0.0176	0.01856	0.03102
757.097	0.01141	0.01443	0.01741	0.01797	0.03132
757.501	0.01133	0.01422	0.01732	0.01752	0.03146
757.905	0.01128	0.01425	0.01743	0.01725	0.03135
758.309	0.01133	0.01454	0.01772	0.01718	0.03095
758.713	0.0115	0.015	0.01811	0.01731	0.03042
759.117	0.01181	0.01551	0.01849	0.01764	0.02996
759.521	0.0122	0.01595	0.01877	0.01811	0.02972
759.925	0.01257	0.01623	0.01892	0.01866	0.0297
760.329	0.01282	0.01632	0.01898	0.01921	0.02984
760.733	0.01288	0.01627	0.019	0.0197	0.0301
761.137	0.01269	0.01618	0.01898	0.02008	0.03042
761.542	0.01226	0.01614	0.01887	0.02028	0.03073
761.946	0.01168	0.01618	0.01862	0.02024	0.03089
762.35	0.01107	0.01626	0.01824	0.02	0.03089
762.754	0.01057	0.01626	0.01781	0.01962	0.03069
763.158	0.01026	0.01609	0.01739	0.01918	0.03033
763.562	0.01014	0.01575	0.01702	0.01875	0.02988
763.966	0.01013	0.01534	0.01669	0.01835	0.02939
764.37	0.01014	0.01501	0.01636	0.01793	0.02877
764.775	0.01013	0.01488	0.01608	0.01746	0.02806
765.179	0.01011	0.01494	0.01592	0.01692	0.02725
765.583	0.01009	0.0151	0.01596	0.01631	0.02645
765.987	0.01007	0.01524	0.01619	0.01571	0.02587
766.392	0.01003	0.01531	0.01656	0.01525	0.02585
766.796	0.00994	0.01524	0.01693	0.01496	0.0262
767.2	0.00979	0.01503	0.01719	0.01489	0.02673
767.604	0.00963	0.01474	0.01732	0.01506	0.02728
768.009	0.00953	0.01442	0.01734	0.01544	0.02775
768.413	0.00953	0.01412	0.01728	0.01595	0.02813
768.817	0.00961	0.01381	0.01708	0.01641	0.02826
769.221	0.00975	0.0135	0.01676	0.01673	0.02821
769.626	0.0099	0.0132	0.01631	0.01687	0.02802
770.03	0.01001	0.01292	0.01576	0.01686	0.02767
770.434	0.01004	0.01266	0.01518	0.01675	0.02703
770.839	0.01	0.01244	0.01468	0.01669	0.02626
771.243	0.00992	0.01223	0.01434	0.01672	0.02536
771.647	0.00987	0.01201	0.01414	0.01684	0.02443
772.052	0.00992	0.01182	0.01405	0.01698	0.0236
772.456	0.01011	0.01171	0.01403	0.01705	0.02307
772.86	0.01041	0.01168	0.01405	0.01694	0.02274
773.265	0.01077	0.01168	0.01413	0.01661	0.0225
773.669	0.01115	0.01165	0.01434	0.01616	0.0223
774.074	0.01152	0.01155	0.01472	0.01571	0.02212
774.478	0.01188	0.01138	0.01522	0.01537	0.0219
774.883	0.01219	0.01122	0.0157	0.01514	0.02164
775.287	0.01238	0.01116	0.01605	0.01497	0.02136
775.691	0.01234	0.0113	0.01621	0.01479	0.02121
776.096	0.01197	0.01165	0.0162	0.01454	0.02134
776.5	0.01127	0.01214	0.01607	0.01416	0.02187
776.905	0.0103	0.01265	0.01586	0.0136	0.02261
777.309	0.00923	0.01306	0.01561	0.01285	0.02333
777.714	0.00827	0.01334	0.01538	0.01204	0.02395
778.118	0.00762	0.01349	0.01521	0.01132	0.02442
778.523	0.00743	0.01355	0.01513	0.01085	0.02474
778.927	0.00773	0.01353	0.01515	0.01071	0.02489
779.332	0.0085	0.01342	0.01525	0.0109	0.02484
779.737	0.0096	0.01321	0.01544	0.01142	0.02472
780.141	0.0108	0.01291	0.01572	0.01218	0.0246
780.546	0.01187	0.01255	0.01605	0.01305	0.02447
780.95	0.01259	0.01217	0.01634	0.0139	0.02429
781.355	0.01286	0.01182	0.0165	0.01456	0.02397
781.759	0.01274	0.01153	0.01649	0.01496	0.02359
782.164	0.01236	0.01133	0.01631	0.01508	0.02328
782.569	0.01185	0.01122	0.01604	0.01498	0.02319
782.973	0.01131	0.01118	0.01576	0.01477	0.02327
783.378	0.01075	0.01119	0.01552	0.01454	0.02332
783.783	0.01019	0.01127	0.01536	0.01444	0.02332
784.187	0.00963	0.01145	0.01522	0.0145	0.02322
784.592	0.00906	0.0117	0.01504	0.01469	0.02299
784.997	0.00852	0.01199	0.01474	0.01494	0.02258
785.401	0.00807	0.01225	0.01432	0.01518	0.02205
785.806	0.00778	0.01243	0.01382	0.0154	0.02148
786.211	0.00767	0.01245	0.01332	0.01556	0.02086
786.616	0.00773	0.0123	0.01295	0.01567	0.0202
787.02	0.00792	0.012	0.01282	0.0158	0.01958
787.425	0.00817	0.01158	0.01299	0.01596	0.01899
787.83	0.00845	0.01119	0.01349	0.01624	0.01865
788.235	0.00873	0.01092	0.01427	0.01663	0.01876
788.639	0.00899	0.01079	0.01519	0.01704	0.01927
789.044	0.00917	0.01072	0.01606	0.01733	0.01994
789.449	0.00924	0.01061	0.01672	0.01738	0.02055
789.854	0.00919	0.01038	0.01707	0.01715	0.02095
790.258	0.00901	0.01002	0.01703	0.01663	0.02101
790.663	0.00873	0.00964	0.01662	0.0159	0.02075
791.068	0.00841	0.00937	0.01597	0.01507	0.02031
791.473	0.0081	0.00934	0.01524	0.01427	0.01985
791.878	0.00784	0.00959	0.0146	0.01355	0.01951
792.283	0.00764	0.01009	0.01414	0.01292	0.01939
792.688	0.00754	0.01074	0.01386	0.01232	0.01942
793.093	0.00756	0.01142	0.0137	0.01169	0.01946
793.497	0.00777	0.01201	0.01364	0.01108	0.01945
793.902	0.00817	0.01239	0.0137	0.01061	0.01951
794.307	0.00871	0.01251	0.01388	0.01039	0.01971
794.712	0.00926	0.01231	0.01414	0.01048	0.02009
795.117	0.00971	0.01183	0.01442	0.01083	0.02057
795.522	0.00998	0.01113	0.01458	0.01131	0.02104
795.927	0.01006	0.01033	0.01452	0.01169	0.02132
796.332	0.01002	0.00959	0.01421	0.01182	0.02141
796.737	0.00993	0.00904	0.0137	0.01163	0.02139
797.142	0.00985	0.0088	0.01313	0.01116	0.02127
797.547	0.0098	0.00886	0.01266	0.01051	0.02101
797.952	0.00976	0.00919	0.01243	0.00989	0.02067
798.357	0.0097	0.00965	0.0125	0.00946	0.02026
798.762	0.00959	0.01008	0.01275	0.00927	0.01966
799.167	0.00938	0.01039	0.013	0.00933	0.01888
799.572	0.00904	0.01055	0.01307	0.00959	0.01806
799.977	0.00855	0.0106	0.01283	0.01	0.01736
800.382	0.00791	0.01057	0.01228	0.01047	0.01682
800.787	0.0072	0.0105	0.01157	0.011	0.0166
801.192	0.00651	0.01041	0.01086	0.01156	0.0167
801.597	0.00591	0.0103	0.01028	0.01208	0.017
802.002	0.00546	0.01017	0.00989	0.01245	0.01735
802.407	0.00521	0.01002	0.00971	0.01257	0.01764
802.812	0.00517	0.00984	0.00975	0.01237	0.01783
803.218	0.00537	0.00966	0.01001	0.01187	0.01792
803.623	0.00583	0.00954	0.01049	0.01122	0.01793
804.028	0.0065	0.00951	0.01118	0.01061	0.01784
804.433	0.0073	0.00962	0.01201	0.01026	0.0177
804.838	0.00807	0.0098	0.01286	0.01023	0.01735
805.243	0.00865	0.00991	0.01355	0.01042	0.01656
805.649	0.00897	0.00992	0.01396	0.01073	0.01544
806.054	0.00904	0.00981	0.01404	0.0111	0.0143
806.459	0.00889	0.00963	0.01377	0.01149	0.01335
806.864	0.00861	0.00942	0.01315	0.01187	0.01258
807.269	0.00824	0.00924	0.01232	0.0123	0.01204
807.675	0.00782	0.00914	0.01142	0.01279	0.01169
808.08	0.00736	0.00917	0.01065	0.0133	0.01152
808.485	0.00688	0.00935	0.01016	0.01381	0.01161
808.89	0.00643	0.00965	0.00996	0.01418	0.01183
809.296	0.00608	0.01	0.00998	0.01431	0.01205
809.701	0.00595	0.01037	0.01015	0.01422	0.0124
810.106	0.00609	0.0107	0.01038	0.01394	0.01286
810.511	0.00643	0.01093	0.01057	0.0135	0.01327
810.917	0.00681	0.01098	0.01064	0.01299	0.01337
811.322	0.00709	0.01085	0.0106	0.01253	0.01308
811.727	0.00717	0.01058	0.01049	0.0122	0.01236
812.133	0.00712	0.01028	0.01037	0.01203	0.01138
812.538	0.00712	0.01002	0.01034	0.01194	0.01042
812.943	0.00738	0.00984	0.01045	0.01182	0.00982
813.349	0.008	0.00977	0.01074	0.01163	0.00984
813.754	0.00887	0.00976	0.0111	0.01135	0.01038
814.159	0.00973	0.00979	0.0114	0.01101	0.01111
814.565	0.01034	0.00984	0.0115	0.01074	0.01169
814.97	0.01058	0.00998	0.01136	0.01068	0.01206
815.376	0.01052	0.0102	0.01104	0.01087	0.01224
815.781	0.01027	0.01046	0.01066	0.0112	0.01216
816.186	0.00997	0.01069	0.01039	0.01151	0.01192
816.592	0.00969	0.01081	0.01032	0.01168	0.01165
816.997	0.00942	0.01076	0.01046	0.01168	0.01144
817.403	0.00912	0.01047	0.01073	0.01151	0.01125
817.808	0.0088	0.00995	0.01107	0.0113	0.01116
818.214	0.00846	0.0093	0.01142	0.01117	0.01125
818.619	0.00812	0.00862	0.01176	0.01113	0.01146
819.025	0.00781	0.00802	0.012	0.01113	0.01162
819.43	0.00757	0.00758	0.01208	0.01106	0.01151
819.836	0.00748	0.00734	0.01203	0.01096	0.01139
820.241	0.00757	0.00727	0.01189	0.0109	0.01138
820.647	0.00776	0.00726	0.01172	0.01093	0.01152
821.052	0.00797	0.00723	0.01157	0.01108	0.01171
821.458	0.00811	0.00715	0.01144	0.01132	0.01186
821.863	0.00816	0.00702	0.01132	0.01165	0.01189
822.269	0.00818	0.00689	0.01119	0.01199	0.01173
822.675	0.00823	0.00681	0.01102	0.01224	0.01141
823.08	0.00839	0.00679	0.01086	0.01232	0.01102
823.486	0.00867	0.00685	0.01077	0.01216	0.01076
823.891	0.00904	0.007	0.01082	0.01181	0.01086
824.297	0.00944	0.00721	0.01103	0.01139	0.01146
824.703	0.00977	0.00744	0.01133	0.01101	0.01246
825.108	0.00992	0.00766	0.01162	0.01075	0.01366
825.514	0.00979	0.00787	0.01177	0.01065	0.0148
825.919	0.00928	0.00808	0.01173	0.01071	0.01566
826.325	0.0084	0.00829	0.01144	0.01085	0.01604
826.731	0.00728	0.0085	0.01095	0.01104	0.01597
827.136	0.00615	0.0087	0.01036	0.0112	0.01553
827.542	0.00529	0.00888	0.00981	0.01126	0.01486
827.948	0.00487	0.00907	0.00942	0.0112	0.01414
828.354	0.00491	0.00929	0.00924	0.01105	0.01348
828.759	0.00525	0.00949	0.00926	0.0109	0.01285
829.165	0.00567	0.00956	0.00939	0.01087	0.01223
829.571	0.00599	0.00939	0.00954	0.011	0.01152
829.976	0.00615	0.00891	0.00965	0.01125	0.01063
830.382	0.0062	0.00821	0.00969	0.01153	0.00955
830.788	0.00627	0.00743	0.00968	0.01173	0.0084
831.194	0.00648	0.00677	0.00967	0.01182	0.00747
831.599	0.00682	0.00634	0.0097	0.01179	0.00698
832.005	0.00719	0.00615	0.00977	0.01167	0.00701
832.411	0.00743	0.00616	0.00984	0.01141	0.00738
832.817	0.00746	0.00638	0.00991	0.01107	0.00819
833.223	0.00723	0.00681	0.00996	0.0106	0.00921
833.628	0.0067	0.00742	0.00993	0.00993	0.01022
834.034	0.00592	0.00814	0.00982	0.00909	0.01105
834.44	0.005	0.00887	0.00966	0.00817	0.01169
834.846	0.00408	0.00945	0.00947	0.00729	0.012
835.252	0.00335	0.00975	0.00927	0.00657	0.01192
835.658	0.00298	0.00973	0.00914	0.00614	0.01156
836.064	0.00304	0.00945	0.00914	0.00607	0.01114
836.469	0.00347	0.00905	0.00926	0.00639	0.01084
836.875	0.00408	0.00868	0.00945	0.00702	0.01061
837.281	0.00466	0.00851	0.00967	0.00786	0.01045
837.687	0.00504	0.00858	0.00989	0.00879	0.01036
838.093	0.00517	0.00882	0.01011	0.00961	0.01034
838.499	0.0051	0.00909	0.01035	0.01019	0.01043
838.905	0.00495	0.00919	0.01061	0.01044	0.01065
839.311	0.00485	0.00902	0.01088	0.01038	0.01089
839.717	0.00487	0.0086	0.01117	0.01017	0.01123
840.123	0.00501	0.00808	0.01147	0.00995	0.0117
840.529	0.00518	0.00765	0.01181	0.00986	0.01233
840.935	0.0053	0.00739	0.01217	0.00993	0.01291
841.341	0.00531	0.00732	0.01255	0.0102	0.01336
841.747	0.00523	0.00736	0.01293	0.01063	0.01361
842.153	0.00509	0.00742	0.0132	0.01112	0.01364
842.559	0.00495	0.00741	0.01326	0.01148	0.01348
842.965	0.00487	0.00735	0.01304	0.01153	0.01321
843.371	0.00485	0.00728	0.01252	0.01111	0.01284
843.777	0.00488	0.00725	0.01177	0.01019	0.01234
844.183	0.00492	0.00729	0.0109	0.00892	0.01176
844.589	0.00498	0.00736	0.01006	0.0076	0.01114
844.995	0.00507	0.00737	0.0093	0.00649	0.01054
845.401	0.00519	0.00725	0.00866	0.00578	0.00995
845.807	0.00539	0.00701	0.00819	0.00558	0.00962
846.213	0.00562	0.00671	0.00785	0.00579	0.00948
846.619	0.00583	0.00644	0.00763	0.00624	0.00943
847.025	0.00593	0.00632	0.00746	0.00679	0.00932
847.432	0.00591	0.00648	0.00734	0.00746	0.00929
847.838	0.00571	0.00686	0.00713	0.00809	0.00887
848.244	0.00536	0.00737	0.00676	0.00858	0.00781
848.65	0.00493	0.00792	0.00628	0.00895	0.00629
849.056	0.00452	0.00842	0.00579	0.00918	0.00467
849.462	0.00416	0.00881	0.00537	0.0093	0.00319
849.868	0.00381	0.0091	0.00506	0.00935	0.00199
850.274	0.00346	0.00932	0.00488	0.00944	0.00124
850.681	0.00308	0.00948	0.00481	0.00968	0.000941756
851.087	0.00272	0.00955	0.00488	0.01007	0.00111
851.493	0.00249	0.00946	0.00515	0.0106	0.00184
851.899	0.00246	0.00913	0.00565	0.01112	0.00306
852.305	0.00265	0.00852	0.00632	0.01147	0.0045
852.712	0.00302	0.00772	0.00711	0.01163	0.00623
853.118	0.00351	0.00689	0.00787	0.01164	0.00825
853.524	0.00401	0.00618	0.00844	0.01151	0.0104
853.93	0.00444	0.00563	0.00867	0.0112	0.01221
854.337	0.00476	0.00527	0.00851	0.01066	0.01328
854.743	0.00502	0.0051	0.0081	0.00997	0.0136
855.149	0.00528	0.0051	0.00763	0.00924	0.01327
855.556	0.00559	0.00522	0.00727	0.00862	0.01246
855.962	0.00595	0.0054	0.00717	0.00822	0.01128
856.368	0.00632	0.00562	0.0074	0.00811	0.00992
856.774	0.00663	0.00589	0.00797	0.00829	0.00858
857.181	0.00682	0.00626	0.0088	0.00864	0.00736
857.587	0.00686	0.00671	0.00977	0.00905	0.00633
857.993	0.00677	0.00717	0.01074	0.00942	0.00558
858.4	0.00661	0.00755	0.01163	0.00977	0.00528
858.806	0.00642	0.00768	0.01228	0.00998	0.00519
859.212	0.00624	0.00753	0.01263	0.01002	0.00513
859.619	0.00611	0.00713	0.01273	0.00989	0.00497
860.025	0.00604	0.0066	0.01267	0.00964	0.00466
860.432	0.00601	0.00605	0.01249	0.00931	0.00401
860.838	0.00605	0.00565	0.01227	0.00908	0.00332
861.245	0.00613	0.00555	0.01208	0.00911	0.00286
861.651	0.00622	0.00573	0.01193	0.0094	0.00273
862.057	0.00629	0.00611	0.01185	0.00987	0.00288
862.464	0.00631	0.0065	0.01188	0.01042	0.00332
862.87	0.00632	0.00678	0.012	0.01096	0.00411
863.277	0.00636	0.00689	0.01211	0.01143	0.00524
863.683	0.00645	0.00688	0.01207	0.01175	0.00661
864.09	0.00659	0.00683	0.01178	0.01189	0.00803
864.496	0.00674	0.00677	0.01124	0.01176	0.00925
864.903	0.00689	0.00669	0.01058	0.01137	0.01015
865.309	0.00703	0.00653	0.00997	0.01071	0.01064
865.716	0.00723	0.00625	0.00953	0.00984	0.01077
866.122	0.00752	0.0059	0.0093	0.00884	0.01072
866.529	0.00791	0.00554	0.00923	0.00783	0.01074
866.935	0.00827	0.00528	0.00917	0.0069	0.01093
867.342	0.0084	0.00518	0.00897	0.00613	0.01122
867.748	0.00815	0.00528	0.00855	0.00563	0.01144
868.155	0.00754	0.00559	0.00793	0.00543	0.01141
868.561	0.00672	0.00606	0.00727	0.00552	0.01106
868.968	0.0059	0.00656	0.00672	0.00576	0.01041
869.374	0.00525	0.00695	0.00643	0.00599	0.00958
869.781	0.00484	0.00717	0.00648	0.00613	0.0089
870.188	0.00466	0.00722	0.00683	0.00617	0.00862
870.594	0.0046	0.00716	0.00736	0.00618	0.00883
871.001	0.00458	0.00703	0.00793	0.00624	0.00944
871.407	0.00454	0.00691	0.00845	0.00643	0.01029
871.814	0.00449	0.00681	0.00888	0.00678	0.01128
872.221	0.00444	0.00671	0.00923	0.00723	0.01219
872.627	0.00448	0.00655	0.00948	0.00768	0.01289
873.034	0.00464	0.00628	0.00963	0.00806	0.01334
873.441	0.00495	0.00595	0.0097	0.00833	0.01371
873.847	0.00539	0.00557	0.0097	0.0084	0.01391
874.254	0.00592	0.00519	0.00973	0.00826	0.01395
874.661	0.00653	0.00485	0.0099	0.00792	0.01383
875.067	0.00719	0.00456	0.01029	0.00748	0.01352
875.474	0.00781	0.00434	0.01084	0.00699	0.01291
875.881	0.00831	0.00424	0.01139	0.00655	0.01208
876.287	0.00857	0.00432	0.01176	0.00626	0.0111
876.694	0.0085	0.0046	0.01178	0.00611	0.00996
877.101	0.00811	0.00499	0.01146	0.00612	0.00866
877.507	0.00748	0.00539	0.01098	0.00627	0.00725
877.914	0.0067	0.00564	0.01055	0.00649	0.00578
878.321	0.00587	0.00571	0.01029	0.0067	0.00434
878.728	0.00507	0.00566	0.01022	0.00686	0.00316
879.135	0.00436	0.00563	0.01026	0.0069	0.00237
879.541	0.00378	0.00572	0.01031	0.00683	0.00196
879.948	0.0034	0.00594	0.01036	0.00667	0.0019
880.355	0.00322	0.00623	0.01043	0.00649	0.00207
880.762	0.00327	0.0065	0.01054	0.00635	0.00241
881.169	0.00352	0.00667	0.01072	0.00633	0.00294
881.575	0.00389	0.00673	0.01091	0.00647	0.00359
881.982	0.0043	0.00669	0.01104	0.00673	0.00414
882.389	0.0046	0.00656	0.01102	0.00706	0.00431
882.796	0.00472	0.00639	0.01082	0.00751	0.00414
883.203	0.00465	0.0062	0.01045	0.00808	0.00367
883.61	0.00441	0.00599	0.00995	0.0088	0.003
884.016	0.00407	0.00575	0.00937	0.00963	0.00226
884.423	0.00365	0.00546	0.00877	0.01048	0.00154
884.83	0.0032	0.00516	0.00823	0.01122	0.00107
885.237	0.00274	0.0049	0.00781	0.01175	0.00103
885.644	0.00236	0.00477	0.00754	0.012	0.00143
886.051	0.00214	0.00481	0.00749	0.01201	0.00214
886.458	0.00218	0.00505	0.00769	0.0119	0.00293
886.865	0.00251	0.00547	0.00816	0.01187	0.00373
887.272	0.00305	0.00597	0.00887	0.01202	0.0045
887.679	0.00371	0.00642	0.00973	0.01234	0.00526
888.086	0.00435	0.00672	0.0106	0.01274	0.00602
888.492	0.00486	0.00681	0.01132	0.01305	0.00678
888.899	0.00518	0.0067	0.01179	0.01314	0.00748
889.306	0.00531	0.00639	0.01189	0.01287	0.00783
889.713	0.00536	0.00594	0.01164	0.01229	0.00795
890.12	0.00548	0.00543	0.01116	0.0115	0.00796
890.527	0.00578	0.00493	0.01058	0.01064	0.00794
890.934	0.00623	0.00448	0.00996	0.00976	0.00772
891.341	0.00668	0.00419	0.00941	0.00901	0.00745
891.748	0.00692	0.00413	0.00895	0.0085	0.00738
892.155	0.00679	0.00426	0.00861	0.00831	0.00769
892.562	0.00629	0.00451	0.0084	0.00846	0.00839
892.969	0.00558	0.00477	0.00833	0.00886	0.00926
893.376	0.00493	0.00496	0.00841	0.00941	0.01003
893.784	0.00455	0.00503	0.00859	0.00993	0.01031
894.191	0.00454	0.00501	0.00877	0.01031	0.00999
894.598	0.00486	0.00496	0.00885	0.01053	0.0092
895.005	0.00534	0.00493	0.0088	0.01062	0.00826
895.412	0.00583	0.00492	0.00866	0.01066	0.00747
895.819	0.00621	0.00488	0.0085	0.01071	0.00696
896.226	0.00647	0.00478	0.00837	0.01078	0.00668
896.633	0.00667	0.00457	0.00833	0.01085	0.00651
897.04	0.00687	0.00428	0.00838	0.01085	0.00627
897.447	0.00707	0.00396	0.0085	0.01069	0.00587
897.854	0.00721	0.00367	0.00859	0.0103	0.00526
898.262	0.00717	0.00345	0.00857	0.00966	0.00448
898.669	0.00691	0.00332	0.00837	0.00885	0.00374
899.076	0.00645	0.0033	0.00801	0.00803	0.00332
899.483	0.0059	0.00338	0.0076	0.00738	0.00349
899.89	0.00533	0.00347	0.00721	0.00691	0.00396
900.297	0.00479	0.00347	0.00692	0.00662	0.00442
900.705	0.00437	0.00335	0.0068	0.00653	0.0047
901.112	0.00418	0.00309	0.0069	0.00661	0.00468
901.519	0.00432	0.00273	0.0072	0.00674	0.00432
901.926	0.00488	0.00236	0.00771	0.00681	0.00377
902.333	0.0058	0.00212	0.00841	0.00672	0.00324
902.741	0.00689	0.00211	0.00925	0.00645	0.0029
903.148	0.00788	0.00236	0.01012	0.00604	0.00286
903.555	0.00852	0.00284	0.01089	0.00562	0.00321
903.962	0.00868	0.00348	0.01139	0.00529	0.00396
904.37	0.00835	0.00415	0.01155	0.00507	0.0051
904.777	0.00766	0.00471	0.01132	0.00491	0.00635
905.184	0.00679	0.00509	0.01082	0.00474	0.00744
905.591	0.00596	0.00526	0.01021	0.00452	0.00809
905.999	0.00532	0.00522	0.00967	0.00431	0.00818
906.406	0.00496	0.00501	0.0093	0.00416	0.00776
906.813	0.00493	0.00467	0.00917	0.00418	0.00722
907.221	0.00521	0.00423	0.00925	0.00443	0.00694
907.628	0.00579	0.00371	0.00948	0.00485	0.00712
908.035	0.00658	0.00314	0.00982	0.00531	0.00768
908.443	0.00745	0.00262	0.0102	0.00567	0.00827
908.85	0.0082	0.00232	0.01055	0.00582	0.00848
909.257	0.00867	0.00237	0.01074	0.00578	0.00807
909.665	0.00873	0.00281	0.01068	0.00567	0.00698
910.072	0.0084	0.00352	0.01034	0.00564	0.00544
910.479	0.00782	0.00428	0.00979	0.00582	0.00385
910.887	0.00721	0.00488	0.00919	0.00618	0.00249
911.294	0.00669	0.0052	0.00865	0.00658	0.00149
911.701	0.00637	0.00533	0.00829	0.00689	0.00094753
912.109	0.00621	0.00543	0.00817	0.007	0.000794983
912.516	0.00611	0.00559	0.00827	0.00685	0.000802613
912.924	0.00598	0.00578	0.00859	0.00651	0.000830219
913.331	0.00577	0.00592	0.00911	0.00618	0.000982905
913.739	0.00543	0.00583	0.00968	0.00596	0.0011
914.146	0.00497	0.00548	0.01013	0.00593	0.00115
914.553	0.00443	0.00496	0.01028	0.00608	0.0011
914.961	0.00393	0.00441	0.01005	0.00634	0.000987463
915.368	0.00355	0.00397	0.00941	0.00653	0.000683203
915.776	0.00334	0.00374	0.0085	0.00662	0.000463329
916.183	0.00329	0.00373	0.00748	0.00658	0.00057268
916.591	0.00329	0.0039	0.00653	0.00646	0.00113
916.998	0.00322	0.00421	0.0058	0.00629	0.002
917.406	0.00299	0.00459	0.00539	0.00612	0.00297
917.813	0.00259	0.005	0.00534	0.00596	0.00371
918.221	0.00207	0.00538	0.00558	0.00585	0.00401
918.628	0.00153	0.00567	0.00601	0.00582	0.00388
919.036	0.0011	0.00582	0.00654	0.00592	0.00352
919.443	0.000892556	0.00581	0.00709	0.00615	0.00323
919.851	0.000958461	0.00565	0.00758	0.00645	0.00321
920.258	0.00123	0.00542	0.00798	0.00667	0.00352
920.666	0.00158	0.00523	0.00825	0.00674	0.00415
921.073	0.00185	0.00519	0.00842	0.00662	0.00501
921.481	0.00194	0.00536	0.0085	0.00639	0.00598
921.889	0.00184	0.00568	0.00855	0.00619	0.00687
922.296	0.00159	0.00599	0.00856	0.0061	0.00741
922.704	0.00135	0.00614	0.00855	0.00621	0.00755
923.111	0.00126	0.00604	0.00854	0.0065	0.00728
923.519	0.00146	0.00568	0.00849	0.00687	0.00661
923.927	0.00196	0.00507	0.00835	0.00717	0.00552
924.334	0.00273	0.00433	0.00813	0.00733	0.00435
924.742	0.00362	0.00357	0.00782	0.00738	0.00344
925.149	0.00443	0.00291	0.00741	0.00737	0.00307
925.557	0.00494	0.00243	0.00688	0.00738	0.00336
925.965	0.00502	0.00219	0.00624	0.00749	0.00434
926.372	0.00467	0.00217	0.00551	0.00773	0.00583
926.78	0.00404	0.00224	0.00479	0.00805	0.00744
927.188	0.00336	0.00226	0.0042	0.00842	0.00895
927.595	0.0029	0.00215	0.00388	0.00879	0.01026
928.003	0.00281	0.00188	0.00389	0.00914	0.01144
928.411	0.00311	0.00153	0.0042	0.0094	0.01251
928.818	0.00367	0.00121	0.00471	0.0095	0.0134
929.226	0.00431	0.00104	0.0053	0.00941	0.01398
929.634	0.00487	0.0011	0.00589	0.0091	0.01412
930.042	0.00531	0.00132	0.00644	0.0086	0.01376
930.449	0.00568	0.0016	0.00695	0.00799	0.01299
930.857	0.00611	0.0018	0.00744	0.00737	0.01199
931.265	0.00671	0.00181	0.00791	0.00687	0.01088
931.672	0.0075	0.00157	0.00838	0.00661	0.00969
932.08	0.00839	0.00114	0.00886	0.00665	0.00834
932.488	0.0092	0.000627552	0.00934	0.00695	0.00674
932.896	0.00972	0.000232975	0.00987	0.00744	0.00507
933.304	0.00981	0.000126342	0.01043	0.00798	0.00357
933.711	0.00944	0.000402916	0.01098	0.00839	0.00239
934.119	0.00871	0.00107	0.01144	0.00856	0.00163
934.527	0.00786	0.00204	0.01177	0.0085	0.00135
934.935	0.00707	0.00312	0.01193	0.00826	0.00138
935.342	0.00648	0.00414	0.01188	0.00795	0.00163
935.75	0.00607	0.00497	0.01158	0.00774	0.00209
936.158	0.00576	0.00555	0.01103	0.00769	0.00271
936.566	0.00548	0.00589	0.01026	0.00784	0.00344
936.974	0.00523	0.00603	0.00943	0.00814	0.00422
937.382	0.00504	0.00602	0.00869	0.00851	0.00506
937.789	0.00493	0.0059	0.00814	0.00886	0.00594
938.197	0.00483	0.00572	0.00777	0.00912	0.00684
938.605	0.00468	0.00555	0.00748	0.0093	0.0078
939.013	0.00443	0.00544	0.00718	0.00947	0.00886
939.421	0.00411	0.00547	0.00681	0.00968	0.00994
939.829	0.00379	0.00564	0.00637	0.00995	0.01092
940.237	0.00354	0.00596	0.00588	0.01026	0.01166
940.645	0.00337	0.00638	0.00544	0.01055	0.01205
941.052	0.00329	0.00686	0.00512	0.01076	0.01203
941.46	0.00329	0.00735	0.00498	0.01087	0.01168
941.868	0.00337	0.00776	0.005	0.01084	0.01105
942.276	0.00353	0.00802	0.00513	0.01066	0.01031
942.684	0.00379	0.00806	0.00535	0.01034	0.00967
943.092	0.00417	0.0078	0.00567	0.00989	0.00928
943.5	0.00464	0.00722	0.00613	0.0094	0.00913
943.908	0.00513	0.00637	0.0068	0.00898	0.00915
944.316	0.00554	0.00536	0.00766	0.00875	0.00928
944.724	0.00574	0.00437	0.00862	0.00876	0.00949
945.132	0.00568	0.00357	0.00951	0.00894	0.00985
945.54	0.00541	0.00305	0.0102	0.00914	0.01041
945.948	0.00507	0.00281	0.01067	0.00925	0.01112
946.356	0.00484	0.00277	0.01098	0.00917	0.01182
946.764	0.00482	0.00286	0.01126	0.00889	0.01233
947.172	0.00504	0.00296	0.01162	0.00843	0.01251
947.58	0.00548	0.00303	0.01207	0.00783	0.01228
947.988	0.00607	0.00303	0.01252	0.00713	0.01175
948.396	0.00671	0.00299	0.01283	0.00637	0.01109
948.804	0.00731	0.00297	0.01283	0.00561	0.01044
949.212	0.00778	0.00301	0.01242	0.00493	0.00988
949.62	0.00805	0.00319	0.01163	0.00439	0.00949
950.028	0.00815	0.0035	0.01059	0.0041	0.0093
950.436	0.00815	0.00391	0.00957	0.00413	0.00938
950.844	0.00817	0.00428	0.00878	0.00448	0.00965
951.252	0.00827	0.00451	0.0084	0.00516	0.01012
951.66	0.00848	0.00454	0.00849	0.00611	0.01073
952.068	0.00875	0.00436	0.009	0.00722	0.01138
952.477	0.00898	0.004	0.00981	0.00832	0.01189
952.885	0.00911	0.00356	0.0108	0.00935	0.01227
953.293	0.00912	0.00317	0.01185	0.01025	0.01252
953.701	0.00906	0.00291	0.01282	0.01101	0.01255
954.109	0.00899	0.00288	0.01357	0.01166	0.01227
954.517	0.00895	0.00309	0.01399	0.01225	0.01166
954.925	0.0089	0.00351	0.01404	0.01278	0.0108
955.333	0.00881	0.00398	0.01374	0.0132	0.00989
955.742	0.00863	0.00434	0.01321	0.01341	0.00901
956.15	0.00842	0.00447	0.0126	0.01332	0.00826
956.558	0.00827	0.00438	0.01203	0.01292	0.00765
956.966	0.00824	0.00415	0.01155	0.01228	0.00714
957.374	0.0083	0.00395	0.0111	0.01152	0.00666
957.782	0.00833	0.00395	0.01063	0.01076	0.00629
958.191	0.00818	0.00424	0.01008	0.01006	0.00604
958.599	0.00775	0.00478	0.00946	0.00941	0.00589
959.007	0.00702	0.00548	0.00881	0.00881	0.0058
959.415	0.00606	0.0062	0.00823	0.00823	0.00572
959.823	0.00497	0.00682	0.00775	0.00762	0.00551
960.232	0.0039	0.00729	0.00744	0.00697	0.00512
960.64	0.003	0.00762	0.00732	0.00629	0.00452
961.048	0.00242	0.00779	0.00736	0.00561	0.00371
961.456	0.00229	0.00777	0.00753	0.00503	0.00263
961.865	0.00268	0.00754	0.00784	0.00473	0.00157
962.273	0.00351	0.00711	0.00825	0.00475	0.000624671
962.681	0.00457	0.00657	0.00876	0.00502	-4.75824e-05
963.089	0.00561	0.00606	0.00938	0.00536	-0.000297902
963.497	0.0064	0.00572	0.01014	0.00565	1.58123e-06
963.906	0.00684	0.00562	0.01107	0.00579	0.000770716
964.314	0.00695	0.00574	0.01218	0.00585	0.00196
964.722	0.00682	0.00598	0.01343	0.00594	0.00343
965.131	0.00656	0.00621	0.01465	0.00614	0.00501
965.539	0.00625	0.00633	0.01568	0.00646	0.00654
965.947	0.00593	0.00631	0.01635	0.00686	0.00792
966.356	0.00561	0.0062	0.01659	0.00725	0.00908
966.764	0.00527	0.00609	0.01642	0.00755	0.00995
967.172	0.00484	0.00608	0.01586	0.00774	0.01049
967.581	0.00428	0.00623	0.01496	0.00781	0.01071
967.989	0.00359	0.00655	0.01377	0.00779	0.01071
968.397	0.00285	0.00696	0.01242	0.00771	0.01061
968.806	0.00226	0.00734	0.01114	0.00763	0.01064
969.214	0.002	0.00755	0.01015	0.00765	0.01098
969.622	0.00217	0.00751	0.0096	0.00779	0.01161
970.031	0.0027	0.00721	0.0095	0.00802	0.01233
970.439	0.00347	0.00673	0.00979	0.0083	0.01287
970.847	0.00431	0.0062	0.01041	0.00858	0.01311
971.256	0.00509	0.00572	0.01124	0.00882	0.01299
971.664	0.00571	0.00537	0.01221	0.009	0.01264
972.073	0.00612	0.00516	0.01318	0.00911	0.01227
972.481	0.00629	0.00507	0.01403	0.00908	0.0121
972.889	0.00623	0.00506	0.01457	0.00885	0.01216
973.298	0.00596	0.0051	0.01471	0.00839	0.01238
973.706	0.00555	0.00514	0.01449	0.00778	0.01267
974.115	0.00508	0.00516	0.01404	0.00715	0.01289
974.523	0.00462	0.00514	0.01352	0.00667	0.0129
974.932	0.00426	0.00506	0.01308	0.00643	0.01262
975.34	0.00405	0.00494	0.01279	0.00654	0.01214
975.749	0.00399	0.00476	0.01259	0.00694	0.01143
976.157	0.00404	0.00455	0.01236	0.00757	0.01055
976.566	0.00414	0.00433	0.01205	0.00831	0.00969
976.974	0.00425	0.00412	0.01168	0.00903	0.00909
977.382	0.00434	0.0039	0.01132	0.00957	0.00885
977.791	0.00441	0.00363	0.01102	0.00982	0.00896
978.199	0.00449	0.00331	0.01081	0.0097	0.0093
978.608	0.00462	0.003	0.01065	0.00922	0.00965
979.016	0.00489	0.00273	0.0105	0.00842	0.00986
979.425	0.00534	0.00254	0.01032	0.00741	0.0098
979.833	0.00604	0.00241	0.01015	0.00635	0.00954
980.242	0.00697	0.00234	0.01007	0.00543	0.00915
980.651	0.00803	0.00231	0.01009	0.00473	0.00863
981.059	0.00902	0.00234	0.01017	0.00426	0.00796
981.468	0.00972	0.00251	0.01023	0.00397	0.00721
981.876	0.00998	0.00288	0.01015	0.0038	0.00652
982.285	0.00975	0.00345	0.00986	0.00368	0.00599
982.693	0.00911	0.00412	0.00938	0.00364	0.00565
983.102	0.00825	0.00478	0.00881	0.00372	0.00544
983.51	0.00742	0.00529	0.00828	0.00399	0.00523
983.919	0.00678	0.00557	0.00796	0.00449	0.0049
984.328	0.00638	0.00563	0.00793	0.00521	0.00452
984.736	0.00614	0.00555	0.00819	0.00608	0.0042
985.145	0.00593	0.00544	0.00864	0.00698	0.00407
985.553	0.00565	0.00539	0.00916	0.00776	0.00417
985.962	0.00527	0.00547	0.00965	0.00833	0.00443
986.371	0.00485	0.00567	0.01001	0.00864	0.00469
986.779	0.00447	0.00593	0.01018	0.0087	0.00473
987.188	0.00424	0.00618	0.01014	0.00861	0.00451
987.597	0.00424	0.00631	0.00993	0.00847	0.00417
988.005	0.0045	0.00625	0.00968	0.00839	0.00393
988.414	0.00503	0.00592	0.00951	0.00835	0.00391
988.822	0.00582	0.00535	0.00958	0.00828	0.0042
989.231	0.00683	0.00463	0.00997	0.00809	0.00472
989.64	0.00797	0.00388	0.01067	0.00772	0.0053
990.049	0.00911	0.00319	0.0116	0.0072	0.00573
990.457	0.01011	0.00265	0.01261	0.0067	0.00595
990.866	0.01081	0.00225	0.01353	0.00637	0.00591
991.274	0.01114	0.00196	0.0142	0.00633	0.00575
991.683	0.01105	0.00176	0.01455	0.00658	0.00565
992.092	0.01057	0.00164	0.01455	0.007	0.00578
992.501	0.00976	0.00158	0.0142	0.00742	0.00619
992.909	0.00872	0.00161	0.01359	0.0077	0.00688
993.318	0.00762	0.00177	0.0128	0.00782	0.00781
993.727	0.00661	0.00205	0.01193	0.00777	0.00872

## Sheet: Figure 1f
K-Path (1/A)	Energy-Level (eV)		Inset:
#	Band-Index			layer number	ΔEg
x	y			x	y
0	-23.697			1	0
0.05572	-23.697			2	-0.1157
0.11143	-23.6971			3	-0.1433
0.16715	-23.6971			4	-0.1684
0.22286	-23.6971			5	-0.1843
0.27858	-23.6971
0.33429	-23.6971
0.39001	-23.6971
0.44573	-23.6972
0.50144	-23.6972
0.55716	-23.6972
0.55716	-23.6972
0.62157	-23.6972
0.68597	-23.6972
0.75038	-23.6972
0.81479	-23.6973
0.8792	-23.6973
0.8792	-23.6973
0.93769	-23.6973
0.99619	-23.6973
1.05468	-23.6972
1.11318	-23.6972
1.17167	-23.6972
1.23017	-23.6971
1.28866	-23.6971
1.34715	-23.6971
1.40565	-23.6971
1.46414	-23.697
1.52264	-23.697
#	Band-Index
1.52264	-23.6965
1.46414	-23.6965
1.40565	-23.6965
1.34715	-23.6965
1.28866	-23.6965
1.23017	-23.6966
1.17167	-23.6966
1.11318	-23.6966
1.05468	-23.6966
0.99619	-23.6966
0.93769	-23.6966
0.8792	-23.6966
0.8792	-23.6966
0.81479	-23.6966
0.75038	-23.6966
0.68597	-23.6967
0.62157	-23.6967
0.55716	-23.6967
0.55716	-23.6967
0.50144	-23.6967
0.44573	-23.6967
0.39001	-23.6966
0.33429	-23.6966
0.27858	-23.6966
0.22286	-23.6966
0.16715	-23.6965
0.11143	-23.6965
0.05572	-23.6965
0	-23.6965
#	Band-Index
0	-23.638
0.05572	-23.638
0.11143	-23.638
0.16715	-23.638
0.22286	-23.638
0.27858	-23.6381
0.33429	-23.6381
0.39001	-23.6381
0.44573	-23.6381
0.50144	-23.6381
0.55716	-23.6381
0.55716	-23.6381
0.62157	-23.6381
0.68597	-23.6381
0.75038	-23.6381
0.81479	-23.6381
0.8792	-23.6381
0.8792	-23.6381
0.93769	-23.6381
0.99619	-23.6381
1.05468	-23.6381
1.11318	-23.6381
1.17167	-23.6381
1.23017	-23.638
1.28866	-23.638
1.34715	-23.638
1.40565	-23.638
1.46414	-23.638
1.52264	-23.638
#	Band-Index
1.52264	-23.6379
1.46414	-23.6379
1.40565	-23.6379
1.34715	-23.6379
1.28866	-23.6379
1.23017	-23.6379
1.17167	-23.6379
1.11318	-23.6379
1.05468	-23.6379
0.99619	-23.6379
0.93769	-23.6379
0.8792	-23.6379
0.8792	-23.6379
0.81479	-23.6379
0.75038	-23.6379
0.68597	-23.6379
0.62157	-23.6379
0.55716	-23.6379
0.55716	-23.6379
0.50144	-23.6379
0.44573	-23.6379
0.39001	-23.6379
0.33429	-23.6379
0.27858	-23.6379
0.22286	-23.6379
0.16715	-23.6379
0.11143	-23.6379
0.05572	-23.6379
0	-23.6379
#	Band-Index
0	-23.6231
0.05572	-23.6231
0.11143	-23.6231
0.16715	-23.6231
0.22286	-23.6231
0.27858	-23.6231
0.33429	-23.6231
0.39001	-23.6231
0.44573	-23.6231
0.50144	-23.6231
0.55716	-23.6231
0.55716	-23.6231
0.62157	-23.6231
0.68597	-23.6231
0.75038	-23.6231
0.81479	-23.6231
0.8792	-23.6231
0.8792	-23.6231
0.93769	-23.6231
0.99619	-23.6231
1.05468	-23.6231
1.11318	-23.6231
1.17167	-23.6231
1.23017	-23.6231
1.28866	-23.6231
1.34715	-23.6231
1.40565	-23.6231
1.46414	-23.6231
1.52264	-23.6231
#	Band-Index
1.52264	-16.6371
1.46414	-16.6326
1.40565	-16.6193
1.34715	-16.5981
1.28866	-16.5707
1.23017	-16.5393
1.17167	-16.5065
1.11318	-16.4753
1.05468	-16.4488
0.99619	-16.4293
0.93769	-16.4179
0.8792	-16.4143
0.8792	-16.4143
0.81479	-16.4177
0.75038	-16.4254
0.68597	-16.4339
0.62157	-16.4402
0.55716	-16.4426
0.55716	-16.4426
0.50144	-16.4481
0.44573	-16.464
0.39001	-16.488
0.33429	-16.5169
0.27858	-16.5473
0.22286	-16.5764
0.16715	-16.6016
0.11143	-16.6209
0.05572	-16.633
0	-16.6371
#	Band-Index
0	-15.5102
0.05572	-15.506
0.11143	-15.4937
0.16715	-15.4739
0.22286	-15.4482
0.27858	-15.4183
0.33429	-15.3869
0.39001	-15.357
0.44573	-15.3321
0.50144	-15.3155
0.55716	-15.3096
0.55716	-15.3096
0.62157	-15.3072
0.68597	-15.3004
0.75038	-15.2915
0.81479	-15.2833
0.8792	-15.2797
0.8792	-15.2797
0.93769	-15.2834
0.99619	-15.2954
1.05468	-15.316
1.11318	-15.3437
1.17167	-15.376
1.23017	-15.4099
1.28866	-15.4423
1.34715	-15.4704
1.40565	-15.492
1.46414	-15.5056
1.52264	-15.5102
#	Band-Index
1.52264	-13.6291
1.46414	-13.6519
1.40565	-13.7149
1.34715	-13.8057
1.28866	-13.9105
1.23017	-14.0175
1.17167	-14.117
1.11318	-14.2018
1.05468	-14.2673
0.99619	-14.3111
0.93769	-14.3343
0.8792	-14.3407
0.8792	-14.3407
0.81479	-14.3357
0.75038	-14.3264
0.68597	-14.3185
0.62157	-14.3138
0.55716	-14.3124
0.55716	-14.3124
0.50144	-14.2975
0.44573	-14.2543
0.39001	-14.1862
0.33429	-14.0985
0.27858	-13.998
0.22286	-13.8928
0.16715	-13.7922
0.11143	-13.707
0.05572	-13.6491
0	-13.6291
#	Band-Index
0	-13.625
0.05572	-13.6293
0.11143	-13.6393
0.16715	-13.6548
0.22286	-13.6749
0.27858	-13.6987
0.33429	-13.7255
0.39001	-13.7544
0.44573	-13.7818
0.50144	-13.8016
0.55716	-13.8088
0.55716	-13.8088
0.62157	-13.81
0.68597	-13.8141
0.75038	-13.8233
0.81479	-13.8363
0.8792	-13.8431
0.8792	-13.8431
0.93769	-13.8375
0.99619	-13.8213
1.05468	-13.7967
1.11318	-13.7674
1.17167	-13.7369
1.23017	-13.7074
1.28866	-13.6805
1.34715	-13.6575
1.40565	-13.6399
1.46414	-13.6288
1.52264	-13.625
#	Band-Index
1.52264	-13.4304
1.46414	-13.4383
1.40565	-13.4628
1.34715	-13.5023
1.28866	-13.5528
1.23017	-13.6087
1.17167	-13.6641
1.11318	-13.7132
1.05468	-13.7515
0.99619	-13.7777
0.93769	-13.7924
0.8792	-13.7971
0.8792	-13.7971
0.81479	-13.7922
0.75038	-13.7748
0.68597	-13.7442
0.62157	-13.7132
0.55716	-13.7
0.55716	-13.7
0.50144	-13.6954
0.44573	-13.6812
0.39001	-13.6564
0.33429	-13.6208
0.27858	-13.5774
0.22286	-13.5319
0.16715	-13.4902
0.11143	-13.4571
0.05572	-13.4362
0	-13.4304
#	Band-Index
0	-13.4267
0.05572	-13.4293
0.11143	-13.4332
0.16715	-13.4398
0.22286	-13.4486
0.27858	-13.4587
0.33429	-13.469
0.39001	-13.4783
0.44573	-13.4857
0.50144	-13.4904
0.55716	-13.4921
0.55716	-13.4921
0.62157	-13.49
0.68597	-13.4872
0.75038	-13.4878
0.81479	-13.4906
0.8792	-13.4922
0.8792	-13.4922
0.93769	-13.4902
0.99619	-13.4851
1.05468	-13.4775
1.11318	-13.4684
1.17167	-13.4588
1.23017	-13.4499
1.28866	-13.4421
1.34715	-13.4358
1.40565	-13.4312
1.46414	-13.4281
1.52264	-13.4267
#	Band-Index
1.52264	-11.542
1.46414	-11.517
1.40565	-11.4468
1.34715	-11.3431
1.28866	-11.2202
1.23017	-11.091
1.17167	-10.9666
1.11318	-10.8558
1.05468	-10.7653
0.99619	-10.6998
0.93769	-10.6614
0.8792	-10.6491
0.8792	-10.6491
0.81479	-10.6614
0.75038	-10.6908
0.68597	-10.7248
0.62157	-10.7513
0.55716	-10.7612
0.55716	-10.7612
0.50144	-10.7783
0.44573	-10.8283
0.39001	-10.9071
0.33429	-11.0085
0.27858	-11.1244
0.22286	-11.2452
0.16715	-11.3595
0.11143	-11.4551
0.05572	-11.5193
0	-11.542
#	Band-Index
0	-9.23672
0.05572	-9.22576
0.11143	-9.1937
0.16715	-9.14303
0.22286	-9.07783
0.27858	-9.0037
0.33429	-8.92742
0.39001	-8.85663
0.44573	-8.799
0.50144	-8.76129
0.55716	-8.74816
0.55716	-8.74816
0.62157	-8.73853
0.68597	-8.71285
0.75038	-8.67987
0.81479	-8.65155
0.8792	-8.63978
0.8792	-8.63978
0.93769	-8.65086
0.99619	-8.68489
1.05468	-8.74025
1.11318	-8.81233
1.17167	-8.89472
1.23017	-8.98035
1.28866	-9.06219
1.34715	-9.13373
1.40565	-9.18935
1.46414	-9.22463
1.52264	-9.23672
#	Band-Index
1.52264	-7.83065
1.46414	-7.8275
1.40565	-7.81817
1.34715	-7.8031
1.28866	-7.783
1.23017	-7.75893
1.17167	-7.73245
1.11318	-7.70565
1.05468	-7.68119
0.99619	-7.66189
0.93769	-7.64999
0.8792	-7.64624
0.8792	-7.64624
0.81479	-7.6497
0.75038	-7.65837
0.68597	-7.66823
0.62157	-7.67569
0.55716	-7.67845
0.55716	-7.67845
0.50144	-7.68341
0.44573	-7.6973
0.39001	-7.7176
0.33429	-7.74115
0.27858	-7.76506
0.22286	-7.78702
0.16715	-7.80544
0.11143	-7.81924
0.05572	-7.82777
0	-7.83065
#	Band-Index
0	-5.39621
0.05572	-5.40371
0.11143	-5.42441
0.16715	-5.45375
0.22286	-5.48628
0.27858	-5.51696
0.33429	-5.54209
0.39001	-5.56082
0.44573	-5.58907
0.50144	-5.61794
0.55716	-5.62825
0.55716	-5.62825
0.62157	-5.65561
0.68597	-5.70216
0.75038	-5.74441
0.81479	-5.7728
0.8792	-5.78267
0.8792	-5.78267
0.93769	-5.77446
0.99619	-5.74983
1.05468	-5.71206
1.11318	-5.66608
1.17167	-5.61599
1.23017	-5.5643
1.28866	-5.51334
1.34715	-5.46662
1.40565	-5.42868
1.46414	-5.40402
1.52264	-5.39621
#	Band-Index
1.52264	-5.39389
1.46414	-5.38591
1.40565	-5.36149
1.34715	-5.32916
1.28866	-5.32318
1.23017	-5.37125
1.17167	-5.42911
1.11318	-5.48018
1.05468	-5.52056
0.99619	-5.54936
0.93769	-5.56677
0.8792	-5.57268
0.8792	-5.57268
0.81479	-5.56646
0.75038	-5.55442
0.68597	-5.54877
0.62157	-5.5582
0.55716	-5.57177
0.55716	-5.57177
0.50144	-5.57063
0.44573	-5.56529
0.39001	-5.53734
0.33429	-5.48051
0.27858	-5.41713
0.22286	-5.3632
0.16715	-5.3479
0.11143	-5.36625
0.05572	-5.38619
0	-5.39389
#	Band-Index
0	-5.0293
0.05572	-5.05045
0.11143	-5.10213
0.16715	-5.15559
0.22286	-5.17003
0.27858	-5.13889
0.33429	-5.09347
0.39001	-5.05124
0.44573	-5.01925
0.50144	-4.99991
0.55716	-4.99351
0.55716	-4.99351
0.62157	-5.00607
0.68597	-5.03666
0.75038	-5.07033
0.81479	-5.09428
0.8792	-5.10203
0.8792	-5.10203
0.93769	-5.09706
0.99619	-5.08729
1.05468	-5.08466
1.11318	-5.09893
1.17167	-5.13192
1.23017	-5.17603
1.28866	-5.20765
1.34715	-5.17653
1.40565	-5.11021
1.46414	-5.05246
1.52264	-5.0293
#	Band-Index
1.52264	-5.02773
1.46414	-5.00931
1.40565	-4.95453
1.34715	-4.86769
1.28866	-4.75686
1.23017	-4.63467
1.17167	-4.51902
1.11318	-4.43184
1.05468	-4.38827
0.99619	-4.37788
0.93769	-4.37839
0.8792	-4.37943
0.8792	-4.37943
0.81479	-4.37921
0.75038	-4.37675
0.68597	-4.3734
0.62157	-4.37136
0.55716	-4.37096
0.55716	-4.37096
0.50144	-4.38082
0.44573	-4.41524
0.39001	-4.48056
0.33429	-4.57331
0.27858	-4.68106
0.22286	-4.78947
0.16715	-4.88636
0.11143	-4.96244
0.05572	-5.01103
0	-5.02773
#	Band-Index
0	-4.37156
0.05572	-4.35451
0.11143	-4.31441
0.16715	-4.272
0.22286	-4.24211
0.27858	-4.22963
0.33429	-4.23169
0.39001	-4.24192
0.44573	-4.25392
0.50144	-4.26289
0.55716	-4.26614
0.55716	-4.26614
0.62157	-4.26417
0.68597	-4.26022
0.75038	-4.2585
0.81479	-4.26036
0.8792	-4.26195
0.8792	-4.26195
0.93769	-4.25988
0.99619	-4.25515
1.05468	-4.25131
1.11318	-4.24535
1.17167	-4.23547
1.23017	-4.23004
1.28866	-4.23869
1.34715	-4.26659
1.40565	-4.30994
1.46414	-4.35288
1.52264	-4.37156
#	Band-Index
1.52264	-3.2071
1.46414	-3.19825
1.40565	-3.17661
1.34715	-3.15679
1.28866	-3.16052
1.23017	-3.20218
1.17167	-3.26776
1.11318	-3.32288
1.05468	-3.3416
0.99619	-3.32625
0.93769	-3.30184
0.8792	-3.29116
0.8792	-3.29116
0.81479	-3.30126
0.75038	-3.32263
0.68597	-3.3422
0.62157	-3.35365
0.55716	-3.35709
0.55716	-3.35709
0.50144	-3.35437
0.44573	-3.33793
0.39001	-3.2971
0.33429	-3.23802
0.27858	-3.18313
0.22286	-3.15511
0.16715	-3.15843
0.11143	-3.17892
0.05572	-3.19906
0	-3.2071
#	Band-Index
0	-2.46735
0.05572	-2.47584
0.11143	-2.50819
0.16715	-2.55339
0.22286	-2.59554
0.27858	-2.62113
0.33429	-2.63189
0.39001	-2.64281
0.44573	-2.66384
0.50144	-2.6885
0.55716	-2.69981
0.55716	-2.69981
0.62157	-2.6898
0.68597	-2.66113
0.75038	-2.61943
0.81479	-2.57663
0.8792	-2.55675
0.8792	-2.55675
0.93769	-2.5673
0.99619	-2.58783
1.05468	-2.60701
1.11318	-2.62023
1.17167	-2.6268
1.23017	-2.62533
1.28866	-2.60541
1.34715	-2.56345
1.40565	-2.51512
1.46414	-2.47934
1.52264	-2.46735
#	Band-Index
1.52264	-2.46161
1.46414	-2.46884
1.40565	-2.48371
1.34715	-2.49921
1.28866	-2.51074
1.23017	-2.51636
1.17167	-2.5143
1.11318	-2.50693
1.05468	-2.50166
0.99619	-2.50076
0.93769	-2.50089
0.8792	-2.50045
0.8792	-2.50045
0.81479	-2.4979
0.75038	-2.49935
0.68597	-2.5162
0.62157	-2.53972
0.55716	-2.55084
0.55716	-2.55084
0.50144	-2.5523
0.44573	-2.55342
0.39001	-2.54927
0.33429	-2.53965
0.27858	-2.52773
0.22286	-2.51521
0.16715	-2.50116
0.11143	-2.48535
0.05572	-2.47074
0	-2.46161
#	Band-Index
0	-1.87825
0.05572	-1.87726
0.11143	-1.87027
0.16715	-1.85107
0.22286	-1.83437
0.27858	-1.85192
0.33429	-1.88366
0.39001	-1.92284
0.44573	-1.99185
0.50144	-2.04214
0.55716	-2.05911
0.55716	-2.05911
0.62157	-2.11782
0.68597	-2.21328
0.75038	-2.30178
0.81479	-2.36765
0.8792	-2.39507
0.8792	-2.39507
0.93769	-2.37255
0.99619	-2.31329
1.05468	-2.22288
1.11318	-2.10024
1.17167	-1.95148
1.23017	-1.84548
1.28866	-1.82513
1.34715	-1.84765
1.40565	-1.86942
1.46414	-1.87719
1.52264	-1.87825
#	Band-Index
1.52264	-1.78914
1.46414	-1.79402
1.40565	-1.8034
1.34715	-1.80959
1.28866	-1.7961
1.23017	-1.74276
1.17167	-1.80299
1.11318	-1.83425
1.05468	-1.84706
0.99619	-1.84223
0.93769	-1.82837
0.8792	-1.82144
0.8792	-1.82144
0.81479	-1.82964
0.75038	-1.85512
0.68597	-1.8929
0.62157	-1.93569
0.55716	-1.96954
0.55716	-1.96954
0.50144	-1.96444
0.44573	-1.94742
0.39001	-1.90325
0.33429	-1.80204
0.27858	-1.77093
0.22286	-1.80541
0.16715	-1.81159
0.11143	-1.80261
0.05572	-1.79345
0	-1.78914
#	Band-Index
0	-1.46688
0.05572	-1.44739
0.11143	-1.40216
0.16715	-1.35674
0.22286	-1.39379
0.27858	-1.56493
0.33429	-1.6519
0.39001	-1.65397
0.44573	-1.66635
0.50144	-1.68687
0.55716	-1.69654
0.55716	-1.69654
0.62157	-1.69945
0.68597	-1.70095
0.75038	-1.68736
0.81479	-1.65031
0.8792	-1.61775
0.8792	-1.61775
0.93769	-1.63383
0.99619	-1.63474
1.05468	-1.61449
1.11318	-1.61696
1.17167	-1.66773
1.23017	-1.68896
1.28866	-1.49404
1.34715	-1.36097
1.40565	-1.39754
1.46414	-1.44661
1.52264	-1.46688
#	Band-Index
1.52264	-1.46366
1.46414	-1.44153
1.40565	-1.38581
1.34715	-1.33105
1.28866	-1.33531
1.23017	-1.40488
1.17167	-1.48982
1.11318	-1.55367
1.05468	-1.56609
0.99619	-1.55383
0.93769	-1.55909
0.8792	-1.57577
0.8792	-1.57577
0.81479	-1.5459
0.75038	-1.52542
0.68597	-1.54642
0.62157	-1.59149
0.55716	-1.61607
0.55716	-1.61607
0.50144	-1.61564
0.44573	-1.60752
0.39001	-1.5787
0.33429	-1.51924
0.27858	-1.43283
0.22286	-1.35896
0.16715	-1.33082
0.11143	-1.39163
0.05572	-1.44452
0	-1.46366
#	Band-Index
0	-0.73582
0.05572	-0.79287
0.11143	-0.94282
0.16715	-1.13065
0.22286	-1.2025
0.27858	-1.14625
0.33429	-1.08208
0.39001	-1.02819
0.44573	-1.09967
0.50144	-1.15389
0.55716	-1.17444
0.55716	-1.17444
0.62157	-1.16481
0.68597	-1.13949
0.75038	-1.10756
0.81479	-1.0804
0.8792	-1.0695
0.8792	-1.0695
0.93769	-1.0733
0.99619	-1.0765
1.05468	-1.07763
1.11318	-1.07758
1.17167	-1.07996
1.23017	-1.11772
1.28866	-1.18063
1.34715	-1.16034
1.40565	-0.96877
1.46414	-0.80094
1.52264	-0.73582
#	Band-Index
1.52264	-0.72725
1.46414	-0.74769
1.40565	-0.79932
1.34715	-0.85524
1.28866	-0.8722
1.23017	-0.93883
1.17167	-0.97217
1.11318	-0.95886
1.05468	-0.94759
0.99619	-0.95142
0.93769	-0.96349
0.8792	-0.97129
0.8792	-0.97129
0.81479	-0.95769
0.75038	-0.92239
0.68597	-0.87672
0.62157	-0.83735
0.55716	-0.82184
0.55716	-0.82184
0.50144	-0.85129
0.44573	-0.92352
0.39001	-1.00723
0.33429	-0.95866
0.27858	-0.93763
0.22286	-0.95262
0.16715	-0.89951
0.11143	-0.81031
0.05572	-0.74869
0	-0.72725
#	Band-Index
0	-0.46824
0.05572	-0.49726
0.11143	-0.5683
0.16715	-0.64708
0.22286	-0.71878
0.27858	-0.76558
0.33429	-0.72301
0.39001	-0.61825
0.44573	-0.56167
0.50144	-0.55793
0.55716	-0.55828
0.55716	-0.55828
0.62157	-0.54557
0.68597	-0.51002
0.75038	-0.46342
0.81479	-0.42328
0.8792	-0.40625
0.8792	-0.40625
0.93769	-0.42139
0.99619	-0.46221
1.05468	-0.51399
1.11318	-0.57303
1.17167	-0.68042
1.23017	-0.7924
1.28866	-0.83953
1.34715	-0.72712
1.40565	-0.5995
1.46414	-0.50296
1.52264	-0.46824
#	Band-Index
1.52264	-0.46549
1.46414	-0.46724
1.40565	-0.47171
1.34715	-0.48212
1.28866	-0.49925
1.23017	-0.5179
1.17167	-0.5264
1.11318	-0.49629
1.05468	-0.40076
0.99619	-0.30892
0.93769	-0.25112
0.8792	-0.23258
0.8792	-0.23258
0.81479	-0.2517
0.75038	-0.29644
0.68597	-0.34846
0.62157	-0.39081
0.55716	-0.40769
0.55716	-0.40769
0.50144	-0.43488
0.44573	-0.50932
0.39001	-0.56543
0.33429	-0.56998
0.27858	-0.56074
0.22286	-0.53735
0.16715	-0.50789
0.11143	-0.48275
0.05572	-0.46914
0	-0.46549
#	Band-Index
0	1.36427
0.05572	1.39871
0.11143	1.48411
0.16715	1.58425
0.22286	1.67058
0.27858	1.73087
0.33429	1.76536
0.39001	1.77986
0.44573	1.78145
0.50144	1.7776
0.55716	1.77529
0.55716	1.77529
0.62157	1.75325
0.68597	1.69876
0.75038	1.6381
0.81479	1.59515
0.8792	1.58049
0.8792	1.58049
0.93769	1.59067
0.99619	1.61761
1.05468	1.6543
1.11318	1.6912
1.17167	1.71571
1.23017	1.71376
1.28866	1.67418
1.34715	1.59564
1.40565	1.49345
1.46414	1.40195
1.52264	1.36427
#	Band-Index
1.52264	2.94452
1.46414	2.97237
1.40565	3.03854
1.34715	3.10622
1.28866	3.14826
1.23017	3.15423
1.17167	3.12074
1.11318	3.05433
1.05468	2.9736
0.99619	2.89785
0.93769	2.84124
0.8792	2.81869
0.8792	2.81869
0.81479	2.84925
0.75038	2.93489
0.68597	3.05019
0.62157	3.15704
0.55716	3.20394
0.55716	3.20394
0.50144	3.20944
0.44573	3.22015
0.39001	3.22536
0.33429	3.21842
0.27858	3.19694
0.22286	3.15884
0.16715	3.10217
0.11143	3.03222
0.05572	2.96995
0	2.94452
#	Band-Index
0	3.85846
0.05572	3.85631
0.11143	3.84756
0.16715	3.83263
0.22286	3.81068
0.27858	3.78466
0.33429	3.72134
0.39001	3.58834
0.44573	3.46314
0.50144	3.37496
0.55716	3.34344
0.55716	3.34344
0.62157	3.29652
0.68597	3.184
0.75038	3.05936
0.81479	2.96875
0.8792	2.9352
0.8792	2.9352
0.93769	2.96659
0.99619	3.06292
1.05468	3.21688
1.11318	3.40752
1.17167	3.61022
1.23017	3.70941
1.28866	3.74807
1.34715	3.79304
1.40565	3.83149
1.46414	3.8542
1.52264	3.85846
#	Band-Index
1.52264	3.87023
1.46414	3.86705
1.40565	3.88326
1.34715	3.91921
1.28866	3.94154
1.23017	3.80172
1.17167	3.69197
1.11318	3.70016
1.05468	3.72509
0.99619	3.75478
0.93769	3.78246
0.8792	3.79676
0.8792	3.79676
0.81479	3.77865
0.75038	3.74476
0.68597	3.71905
0.62157	3.71618
0.55716	3.69986
0.55716	3.69986
0.50144	3.71269
0.44573	3.72726
0.39001	3.73992
0.33429	3.75939
0.27858	3.82922
0.22286	3.87948
0.16715	3.87939
0.11143	3.87034
0.05572	3.86799
0	3.87023
#	Band-Index
0	4.26124
0.05572	4.25871
0.11143	4.22655
0.16715	4.18096
0.22286	4.13049
0.27858	4.06032
0.33429	3.96982
0.39001	3.87242
0.44573	3.78906
0.50144	3.74559
0.55716	3.7395
0.55716	3.7395
0.62157	3.75188
0.68597	3.82464
0.75038	3.87279
0.81479	3.87883
0.8792	3.86787
0.8792	3.86787
0.93769	3.88439
0.99619	3.9256
1.05468	3.97487
1.11318	4.01132
1.17167	4.02296
1.23017	4.00818
1.28866	3.99786
1.34715	4.10821
1.40565	4.20121
1.46414	4.26045
1.52264	4.26124
#	Band-Index
1.52264	4.40392
1.46414	4.34927
1.40565	4.37032
1.34715	4.40307
1.28866	4.43167
1.23017	4.41653
1.17167	4.41455
1.11318	4.3914
1.05468	4.34858
0.99619	4.31649
0.93769	4.28844
0.8792	4.28846
0.8792	4.28846
0.81479	4.29366
0.75038	4.32841
0.68597	4.3865
0.62157	4.41983
0.55716	4.42524
0.55716	4.42524
0.50144	4.42758
0.44573	4.41932
0.39001	4.3736
0.33429	4.338
0.27858	4.29446
0.22286	4.29331
0.16715	4.32133
0.11143	4.33713
0.05572	4.34802
0	4.40392

## Sheet: Figure 1h
Ⅰ	distance (nm)	intensity	Ⅱ	distance (nm)	intensity
	x	y		x	y
	0.01816	25443.4		0.00392	24221.5
	0.04612	25384.4		0.04828	24366.3
	0.07409	26011.5		0.07832	24575.6
	0.10205	27022.1		0.10179	25310.6
	0.12652	27715.6		0.12673	26313.9
	0.15623	27929.5		0.15329	27242
	0.18419	27612.3		0.18004	27730.3
	0.21041	26896.7		0.20871	27478.1
	0.23837	26358.2		0.2376	26710.9
	0.26459	26380.3		0.2649	25943.7
	0.29255	27007.4		0.29044	25594.9
	0.32052	28003.3		0.3205	25777.3
	0.34498	28932.8		0.34401	26415.8
	0.37295	29235.2		0.37382	27172.3
	0.39916	28814.8		0.39906	27483.5
	0.42888	27944.3		0.42454	27258.1
	0.45684	27014.8		0.45343	26496.3
	0.47956	26468.9		0.47926	25466.2
	0.50927	26550		0.5066	24634.6
	0.53723	27081.1		0.53532	24259
	0.5617	27723		0.56383	24344.9
	0.59316	28121.3		0.59063	24720.4
	0.61938	27900		0.61585	25101.3
	0.64384	27073.8		0.64276	25219.4
	0.66831	26129.5		0.66985	24945.8
	0.70152	25546.7		0.697	24527.3
	0.72774	25532		0.72722	24355.6
	0.7522	26173.8		0.75401	24736.5
	0.78366	27110.7		0.77898	25670
	0.80988	27737.7		0.80544	26823.5
	0.83784	27973.8		0.8305	27558.6
	0.8693	27745.1		0.85899	27708.8
	0.89377	27118		0.88613	27306.4
	0.91474	26609		0.91345	26507
	0.9462	26572.1		0.94229	25863.2
	0.97416	27066.4		0.9693	25750.5
	1.00038	27973.8		0.99768	26142.2
	1.03009	28888.5		1.02434	26850.4
	1.05456	29168.9		1.04942	27521
	1.07903	28792.6		1.0779	27698.1
	1.10699	27936.9		1.10352	27166.9
	1.13845	26970.5		1.13091	26190.5
	1.16292	26439.3		1.15994	25117.4
	1.18913	26579.5		1.18883	24361
	1.2171	27103.3		1.21269	24205.4
	1.24681	27678.7		1.2395	24559.5
	1.27477	27951.6		1.26785	25010.1
	1.30099	27575.4		1.29471	25256.9
	1.32546	26763.9		1.32173	25144.3
	1.35342	25937.7		1.34891	24666.8
	1.38138	25443.4		1.39034	24237.6
	1.4076	25591		1.4313	24876
	1.43731	26350.8		1.45937	25965.1
	1.46178	27236.1		1.48744	27070.3
	1.49673	27767.2		1.51095	27714.2
	1.51246	27774.6		1.53797	27601.5
	1.54567	27273		1.56521	26968.4
	1.57014	26660.7		1.59411	26179.7
	1.59635	26454.1		1.62132	25632.5
	1.62432	26808.2		1.64827	25675.4
	1.65578	27575.4		1.67498	26254.8
	1.6785	28468		1.70319	27038.2
	1.70821	29006.6		1.72674	27596.1
	1.73267	28859		1.75529	27606.9
	1.76413	28180.3		1.78255	26946.9
	1.7886	27236.1		1.80998	25879.3
	1.81482	26498.4		1.84057	24870.6
	1.84278	26358.2		1.86621	24275.1
	1.87074	26808.2		1.89478	24248.3
	1.89696	27464.8		1.92	24613.1
	1.92492	27907.4		1.94679	25004.8
	1.95114	27818.9		1.97372	25090.6
	1.9791	27029.5		2.00238	24849.2
	2.00881	26018.9		2.02953	24430.7
	2.04202	25340.2		2.04202	25340.2

## Sheet: Figure 2b
	171.9uW		391uW		898uW		1.45mW		3.28mW		6.28mW
wavelength (nm)	intensity (counts)	wavelength (nm)	intensity (counts)	wavelength (nm)	intensity (counts)	wavelength (nm)	intensity (counts)	wavelength (nm)	intensity (counts)	wavelength (nm)	intensity (counts)
x	y	x	y	x	y	x	y	x	y	x	y
705.243	1.8	705.243	-1.2	705.243	2.2	705.243	-0.8	705.243	3.8	705.243	16.8
705.646	1.6	705.646	1	705.646	4.2	705.646	2.6	705.646	4	705.646	15.8
706.049	1.2	706.049	0.8	706.049	7	706.049	1.4	706.049	4	706.049	15
706.451	0.2	706.451	-0.2	706.451	4.6	706.451	0.8	706.451	2.8	706.451	13.2
706.854	-2.2	706.854	-0.2	706.854	2.2	706.854	1.4	706.854	4	706.854	12.4
707.257	-3.8	707.257	-0.8	707.257	0.4	707.257	1	707.257	5.2	707.257	12.4
707.66	-2.6	707.66	-1.2	707.66	-0.6	707.66	1.4	707.66	6.2	707.66	12.8
708.063	-3.2	708.063	-1.6	708.063	-3.4	708.063	2	708.063	5.2	708.063	12.8
708.466	-1	708.466	-2.4	708.466	0.6	708.466	2.4	708.466	6.8	708.466	14.6
708.869	0	708.869	-2.4	708.869	2	708.869	3	708.869	6.8	708.869	18
709.272	0.8	709.272	-3	709.272	1.2	709.272	4.2	709.272	5.6	709.272	17
709.675	1.2	709.675	-2	709.675	1.8	709.675	4.4	709.675	6.4	709.675	17.6
710.078	1.2	710.078	-1.6	710.078	0.4	710.078	4.4	710.078	4.6	710.078	16.8
710.482	-2.2	710.482	-0.8	710.482	-1.6	710.482	3.2	710.482	1.6	710.482	14.6
710.885	-3	710.885	-0.8	710.885	-0.6	710.885	3.6	710.885	0.4	710.885	15.4
711.288	-6.4	711.288	-3	711.288	-0.8	711.288	0.4	711.288	-1.2	711.288	15.8
711.691	-6.2	711.691	-3.4	711.691	-1	711.691	-2.2	711.691	-3.6	711.691	13.8
712.094	-7.4	712.094	-3.8	712.094	-1.2	712.094	-1.8	712.094	-2.4	712.094	15.4
712.497	-4.2	712.497	-4.2	712.497	0	712.497	0	712.497	1.6	712.497	18.4
712.9	-3	712.9	-4.4	712.9	1.4	712.9	-0.2	712.9	2.4	712.9	16.8
713.303	-1.6	713.303	-3.6	713.303	2.4	713.303	2.8	713.303	6.4	713.303	17.4
713.707	-1	713.707	-3.2	713.707	1.6	713.707	4	713.707	7.8	713.707	19.4
714.11	0.4	714.11	-2	714.11	2.4	714.11	2.8	714.11	8.6	714.11	17.8
714.513	-0.2	714.513	-0.4	714.513	3	714.513	2.4	714.513	9.4	714.513	17.8
714.916	-1	714.916	-0.4	714.916	0.8	714.916	1	714.916	7.8	714.916	16.6
715.32	1.6	715.32	2.4	715.32	3.4	715.32	1.4	715.32	7	715.32	18.6
715.723	1.8	715.723	2.8	715.723	4.2	715.723	1.6	715.723	5.8	715.723	17.8
716.126	2.8	716.126	3.8	716.126	5.2	716.126	3	716.126	6.6	716.126	20
716.529	2.4	716.529	0.4	716.529	3	716.529	2	716.529	2.6	716.529	18.4
716.933	4.8	716.933	3.2	716.933	5	716.933	3.4	716.933	4	716.933	18.8
717.336	2	717.336	0.4	717.336	3	717.336	2.2	717.336	3.2	717.336	18.6
717.739	0.6	717.739	-2	717.739	1.4	717.739	1.8	717.739	3	717.739	18.2
718.143	-2.2	718.143	-2.8	718.143	-0.4	718.143	0	718.143	2.4	718.143	19.2
718.546	-0.6	718.546	1.8	718.546	3	718.546	0	718.546	6.4	718.546	22
718.949	-4.4	718.949	-1.8	718.949	1.2	718.949	-2	718.949	4.6	718.949	23.6
719.353	-1	719.353	0.4	719.353	2.8	719.353	0	719.353	7.2	719.353	24.6
719.756	0	719.756	3	719.756	4.2	719.756	-0.2	719.756	8.4	719.756	27.4
720.16	1.6	720.16	1.8	720.16	7	720.16	0.8	720.16	8.8	720.16	27.6
720.563	-2.2	720.563	-2.8	720.563	1.4	720.563	-2.2	720.563	5.6	720.563	25
720.966	-1.6	720.966	-3	720.966	0	720.966	-2	720.966	7.8	720.966	25.4
721.37	-2	721.37	-4.6	721.37	-3.6	721.37	-2.6	721.37	6	721.37	24.2
721.773	-3.6	721.773	-6.6	721.773	-4	721.773	-3	721.773	5	721.773	22.2
722.177	-1.4	722.177	-5	722.177	-4.8	722.177	-1.8	722.177	5.4	722.177	24.2
722.58	3.2	722.58	-1.6	722.58	0	722.58	1.6	722.58	7.6	722.58	27
722.984	4.4	722.984	0.4	722.984	2	722.984	0.6	722.984	6.6	722.984	27.6
723.387	2.8	723.387	2.4	723.387	3.6	723.387	-1.4	723.387	7.4	723.387	27
723.791	3.4	723.791	3.6	723.791	1.8	723.791	-2.2	723.791	8.4	723.791	26.8
724.195	2	724.195	2.4	724.195	1.2	724.195	-3.4	724.195	9	724.195	24.8
724.598	-1	724.598	1.6	724.598	-1.4	724.598	-5	724.598	7.2	724.598	24.6
725.002	2	725.002	3	725.002	-0.2	725.002	-2.6	725.002	7.2	725.002	24.4
725.405	2.2	725.405	1.6	725.405	-2	725.405	-3.6	725.405	4.6	725.405	24.2
725.809	3.6	725.809	2.2	725.809	-0.2	725.809	-2.4	725.809	4.8	725.809	25.2
726.213	4	726.213	1.2	726.213	-0.6	726.213	-1.4	726.213	5.2	726.213	27
726.616	4.2	726.616	-0.4	726.616	-1.4	726.616	0.4	726.616	7.2	726.616	26.8
727.02	0.6	727.02	0.8	727.02	-3	727.02	0.8	727.02	7.8	727.02	27.4
727.424	2.4	727.424	4.2	727.424	-0.2	727.424	3.2	727.424	10.8	727.424	31.4
727.827	0.4	727.827	4.8	727.827	0.6	727.827	2.6	727.827	8.6	727.827	32.4
728.231	-0.8	728.231	7.2	728.231	1.6	728.231	1.2	728.231	5	728.231	31.8
728.635	0.2	728.635	9.2	728.635	5.2	728.635	1	728.635	3.6	728.635	33.4
729.038	0.4	729.038	4.8	729.038	4	729.038	0.2	729.038	2.6	729.038	33.4
729.442	-4.2	729.442	1.8	729.442	2.6	729.442	-0.6	729.442	1.4	729.442	31.8
729.846	-2.6	729.846	0.8	729.846	0.6	729.846	0.6	729.846	4.6	729.846	36.2
730.25	-2.2	730.25	-1.2	730.25	-1.2	730.25	-0.6	730.25	7	730.25	38.8
730.654	-1.4	730.654	-3.4	730.654	-2.2	730.654	0.2	730.654	9.2	730.654	40.4
731.057	-1.4	731.057	-1.4	731.057	-1.8	731.057	1.2	731.057	10	731.057	44
731.461	-0.6	731.461	-2.6	731.461	-3.2	731.461	1.4	731.461	10.2	731.461	47.6
731.865	-0.2	731.865	-2.6	731.865	-1.4	731.865	2.8	731.865	10.8	731.865	49
732.269	0	732.269	-2.2	732.269	0	732.269	4	732.269	11.4	732.269	51.6
732.673	-0.8	732.673	-0.2	732.673	-2	732.673	3.6	732.673	10.8	732.673	56.8
733.077	-0.4	733.077	-1.2	733.077	-0.4	733.077	2.8	733.077	13.2	733.077	61.4
733.48	-0.6	733.48	-1.4	733.48	0.2	733.48	3	733.48	14.6	733.48	66.8
733.884	-0.6	733.884	-1.2	733.884	0.4	733.884	2.4	733.884	15	733.884	73.4
734.288	-2.8	734.288	-3.2	734.288	-1.2	734.288	2.4	734.288	15.8	734.288	79.6
734.692	-5.2	734.692	-5.4	734.692	-1.8	734.692	1.8	734.692	15.8	734.692	86.8
735.096	-5.4	735.096	-4.4	735.096	-2.8	735.096	3.2	735.096	18.8	735.096	98.4
735.5	-5.2	735.5	-4.6	735.5	-1.6	735.5	2.2	735.5	23	735.5	109.8
735.904	-5.2	735.904	-5	735.904	-2.6	735.904	0.4	735.904	27.6	735.904	121
736.308	-3.8	736.308	-3.6	736.308	0.4	736.308	3	736.308	31	736.308	135.2
736.712	-2.6	736.712	0.4	736.712	3.6	736.712	5.8	736.712	39	736.712	152.2
737.116	-2	737.116	0	737.116	5	737.116	4.6	737.116	41.4	737.116	169.2
737.52	-0.6	737.52	1.6	737.52	6.4	737.52	7.6	737.52	44.8	737.52	189
737.924	-2	737.924	0.8	737.924	6.4	737.924	7.4	737.924	47.8	737.924	211
738.328	-0.6	738.328	4	738.328	5.8	738.328	6.8	738.328	56.2	738.328	236.8
738.732	0	738.732	2.6	738.732	6	738.732	7.6	738.732	61	738.732	264.8
739.136	-1	739.136	3.6	739.136	7.4	739.136	10.2	739.136	71.8	739.136	293.2
739.54	-1.4	739.54	3	739.54	6.2	739.54	10	739.54	81.8	739.54	324.8
739.945	-1.2	739.945	3	739.945	6	739.945	12.8	739.945	94	739.945	365
740.349	-2.6	740.349	1.4	740.349	6.6	740.349	17	740.349	105.8	740.349	408.8
740.753	-1.6	740.753	1.4	740.753	5	740.753	19.6	740.753	120	740.753	458.8
741.157	-1.4	741.157	0.6	741.157	5.2	741.157	21.4	741.157	131.8	741.157	518.6
741.561	0.8	741.561	1	741.561	6	741.561	25	741.561	148.2	741.561	583.2
741.965	0.6	741.965	-1	741.965	7.4	741.965	28	741.965	163.6	741.965	656.4
742.369	2.8	742.369	0	742.369	10.4	742.369	31.4	742.369	183.6	742.369	741
742.774	0.6	742.774	0.6	742.774	12.4	742.774	34	742.774	205.2	742.774	828.2
743.178	1	743.178	0.4	743.178	10.8	743.178	40.6	743.178	233	743.178	925.6
743.582	-1.4	743.582	-1	743.582	10.6	743.582	46	743.582	258.8	743.582	1033
743.986	-4.8	743.986	1.4	743.986	10.4	743.986	52.6	743.986	288	743.986	1148.6
744.391	-7.4	744.391	-0.8	744.391	9	744.391	55	744.391	318.2	744.391	1272.8
744.795	-6	744.795	-1.4	744.795	9.4	744.795	61	744.795	356	744.795	1416
745.199	-6.8	745.199	0	745.199	11.8	745.199	66	745.199	389.8	745.199	1571.4
745.604	-4.6	745.604	2.4	745.604	16.2	745.604	74	745.604	436.2	745.604	1751.8
746.008	-1	746.008	3	746.008	19.8	746.008	83	746.008	482.8	746.008	1948.8
746.412	0	746.412	4.6	746.412	22.2	746.412	93	746.412	528.2	746.412	2151.8
746.817	1.2	746.817	6.4	746.817	26.6	746.817	101.4	746.817	575.4	746.817	2371
747.221	4.6	747.221	7	747.221	32.6	747.221	110	747.221	631.8	747.221	2596.8
747.625	6.8	747.625	11.2	747.625	36.2	747.625	121.2	747.625	687.4	747.625	2831.4
748.03	7.2	748.03	11.8	748.03	40	748.03	126.8	748.03	740.8	748.03	3074.6
748.434	5	748.434	11.4	748.434	43.4	748.434	136	748.434	806.6	748.434	3338.6
748.839	2.2	748.839	11.2	748.839	45.4	748.839	144.8	748.839	871.8	748.839	3603.4
749.243	-2.4	749.243	10.6	749.243	45.4	749.243	154.8	749.243	937	749.243	3879.4
749.647	-3.6	749.647	9.8	749.647	48.2	749.647	164.8	749.647	1005.8	749.647	4177.4
750.052	-4.2	750.052	11.8	750.052	51.8	750.052	182.4	750.052	1094.2	750.052	4503.2
750.456	-1	750.456	14.6	750.456	58	750.456	197.4	750.456	1186.6	750.456	4860.2
750.861	0.8	750.861	15	750.861	63.2	750.861	216.6	750.861	1291	750.861	5271.8
751.265	2.8	751.265	17.6	751.265	69	751.265	237.2	751.265	1406.8	751.265	5747.8
751.67	2.2	751.67	18	751.67	72	751.67	258	751.67	1530	751.67	6252.6
752.075	3.4	752.075	21.4	752.075	78.6	752.075	276.4	752.075	1661.2	752.075	6772.8
752.479	3.2	752.479	25	752.479	84.8	752.479	299.8	752.479	1793.4	752.479	7315
752.884	3.8	752.884	30.2	752.884	93.4	752.884	324.4	752.884	1931.6	752.884	7865
753.288	6.2	753.288	34.2	753.288	102.6	753.288	348	753.288	2081.6	753.288	8438.4
753.693	7.8	753.693	36.2	753.693	113	753.693	379.2	753.693	2249.4	753.693	9058.2
754.097	8	754.097	37.8	754.097	122.4	754.097	408.8	754.097	2428.2	754.097	9773.4
754.502	7.2	754.502	41.4	754.502	133.6	754.502	444.6	754.502	2625.4	754.502	10563
754.907	7.8	754.907	42	754.907	143	754.907	477	754.907	2838.2	754.907	11421.4
755.311	8	755.311	44.6	755.311	153.2	755.311	513.4	755.311	3060	755.311	12359.4
755.716	6.6	755.716	48.8	755.716	162	755.716	549	755.716	3294.4	755.716	13396
756.121	9	756.121	51.8	756.121	177	756.121	593.4	756.121	3533	756.121	14459.6
756.525	8.8	756.525	50.8	756.525	187.2	756.525	634	756.525	3799.2	756.525	15602.8
756.93	8.8	756.93	56.2	756.93	200.2	756.93	681.4	756.93	4071	756.93	16829.2
757.335	9.4	757.335	61.6	757.335	214.6	757.335	733	757.335	4370.8	757.335	18120
757.74	11	757.74	66.6	757.74	230.6	757.74	777.2	757.74	4658	757.74	19387.4
758.144	10.4	758.144	70.8	758.144	240.4	758.144	824.4	758.144	4957	758.144	20628.6
758.549	12.8	758.549	76.2	758.549	253	758.549	867.4	758.549	5234	758.549	21801.2
758.954	16.6	758.954	80.8	758.954	266.8	758.954	909.6	758.954	5507.4	758.954	22909.6
759.359	16	759.359	84.6	759.359	280.4	759.359	950.2	759.359	5743.6	759.359	23929.2
759.763	15.8	759.763	87.6	759.763	294.8	759.763	996.4	759.763	5995.8	759.763	24947.2
760.168	19	760.168	93.2	760.168	308.4	760.168	1035	760.168	6221.4	760.168	25958.8
760.573	20	760.573	98	760.573	323.4	760.573	1074	760.573	6455.6	760.573	26961.4
760.978	17	760.978	96.4	760.978	334.4	760.978	1108.4	760.978	6661.2	760.978	27925.2
761.383	21.2	761.383	98.4	761.383	343.4	761.383	1137.8	761.383	6867	761.383	28816.2
761.788	21.4	761.788	101.2	761.788	349	761.788	1160	761.788	7039.2	761.788	29624.4
762.192	17.6	762.192	101	762.192	352.6	762.192	1181	762.192	7203.6	762.192	30388.6
762.597	17.6	762.597	102.4	762.597	351.2	762.597	1206.6	762.597	7352	762.597	31055.4
763.002	20.4	763.002	110.6	763.002	357	763.002	1228.6	763.002	7501.2	763.002	31675.6
763.407	17.6	763.407	112	763.407	364.4	763.407	1250	763.407	7639	763.407	32273.6
763.812	20.6	763.812	116.2	763.812	372.8	763.812	1265.6	763.812	7775.6	763.812	32800.6
764.217	23	764.217	119.8	764.217	375.8	764.217	1283	764.217	7877.4	764.217	33194.8
764.622	26.4	764.622	125	764.622	383.6	764.622	1289.4	764.622	7928.8	764.622	33411.6
765.027	27	765.027	125.8	765.027	381.8	765.027	1290.8	765.027	7940.4	765.027	33410.8
765.432	29	765.432	126.6	765.432	377.8	765.432	1290.4	765.432	7932.2	765.432	33252.8
765.837	26.4	765.837	125	765.837	373.8	765.837	1295	765.837	7903	765.837	33052.2
766.242	24.8	766.242	123.8	766.242	375.8	766.242	1295	766.242	7923.2	766.242	32912.8
766.647	23.8	766.647	123.8	766.647	379	766.647	1305.4	766.647	7975	766.647	32987.2
767.052	22.8	767.052	126	767.052	387	767.052	1325.2	767.052	8069.4	767.052	33244.4
767.457	21.6	767.457	129.2	767.457	394.4	767.457	1344	767.457	8166.4	767.457	33611.6
767.862	22.2	767.862	131.4	767.862	402.6	767.862	1358.4	767.862	8279.2	767.862	33992.8
768.267	22.4	768.267	132.8	768.267	409.2	768.267	1371.4	768.267	8362.8	768.267	34383.2
768.672	21	768.672	132.8	768.672	413.4	768.672	1383.6	768.672	8440.8	768.672	34731.4
769.078	21.4	769.078	133	769.078	413.4	769.078	1396.4	769.078	8521.4	769.078	35096.4
769.483	20.8	769.483	132.6	769.483	418.8	769.483	1407.6	769.483	8622.6	769.483	35445.8
769.888	21.4	769.888	132.6	769.888	423	769.888	1427	769.888	8710.8	769.888	35822.2
770.293	22.8	770.293	134.6	770.293	425.8	770.293	1447	770.293	8794.2	770.293	36149.8
770.698	22.8	770.698	133.4	770.698	426	770.698	1455.8	770.698	8860.8	770.698	36372
771.103	21.8	771.103	133.2	771.103	430.8	771.103	1462.2	771.103	8879.2	771.103	36448.6
771.509	22.8	771.509	134.6	771.509	427.6	771.509	1465.2	771.509	8864.2	771.509	36493
771.914	23.2	771.914	135.6	771.914	422.6	771.914	1462.8	771.914	8871.4	771.914	36530.4
772.319	21.4	772.319	136.2	772.319	421	772.319	1461.6	772.319	8885.2	772.319	36625.4
772.724	24.8	772.724	137.2	772.724	423.8	772.724	1467.8	772.724	8927.8	772.724	36863
773.13	24.4	773.13	137	773.13	425.8	773.13	1473.4	773.13	8996.8	773.13	37180.4
773.535	24	773.535	137.2	773.535	427	773.535	1481.4	773.535	9078.6	773.535	37556.8
773.94	24	773.94	137.8	773.94	434.2	773.94	1492.6	773.94	9130.4	773.94	37929.8
774.345	25.4	774.345	136.4	774.345	438.2	774.345	1502.2	774.345	9146.6	774.345	38192.2
774.751	22.4	774.751	136.4	774.751	435.2	774.751	1500.2	774.751	9130.8	774.751	38241.4
775.156	24.2	775.156	135	775.156	431.4	775.156	1490.4	775.156	9103	775.156	38216
775.561	23.8	775.561	132.2	775.561	427	775.561	1487.8	775.561	9066.2	775.561	38190
775.967	25.6	775.967	135	775.967	424	775.967	1476	775.967	9026.6	775.967	38140.4
776.372	26	776.372	138.2	776.372	417.8	776.372	1461.8	776.372	9016.4	776.372	38103
776.778	26.8	776.778	137.4	776.778	418.2	776.778	1452.8	776.778	8998.2	776.778	38147.4
777.183	24	777.183	138	777.183	419	777.183	1451.8	777.183	8978	777.183	38204
777.588	26.8	777.588	139.4	777.588	423	777.588	1447.2	777.588	8958.4	777.588	38162
777.994	25.4	777.994	133.4	777.994	417.4	777.994	1446.4	777.994	8925.8	777.994	38009.4
778.399	23.8	778.399	129.2	778.399	416.4	778.399	1434.4	778.399	8873.8	778.399	37772.4
778.804	21.2	778.804	130.4	778.804	414.8	778.804	1428	778.804	8817.6	778.804	37485.8
779.21	22	779.21	131	779.21	411.6	779.21	1416.4	779.21	8775.2	779.21	37200.2
779.616	19.6	779.616	130.6	779.616	408.2	779.616	1401.8	779.616	8733.8	779.616	36911.4
780.021	17.4	780.021	131.6	780.021	407.2	780.021	1387.4	780.021	8699.6	780.021	36589.8
780.426	20	780.426	132.4	780.426	404.4	780.426	1383.6	780.426	8660.2	780.426	36312.2
780.832	21.2	780.832	131.6	780.832	401.6	780.832	1384.6	780.832	8631.8	780.832	36107.6
781.238	22	781.238	131.2	781.238	400.2	781.238	1384.6	781.238	8621.2	781.238	35954.8
781.643	21.8	781.643	132.4	781.643	397.2	781.643	1390.6	781.643	8624	781.643	35914.4
782.049	20.8	782.049	135.6	782.049	401.6	782.049	1396.2	782.049	8663.6	782.049	36069.8
782.454	21.6	782.454	139.8	782.454	412.6	782.454	1418.4	782.454	8754.6	782.454	36449.4
782.86	20.6	782.86	142.2	782.86	415.6	782.86	1438.8	782.86	8903.2	782.86	36972.4
783.265	20.4	783.265	140.2	783.265	421.4	783.265	1465	783.265	9046.2	783.265	37552.2
783.671	22	783.671	140.4	783.671	431.8	783.671	1484.4	783.671	9188.6	783.671	38115.2
784.077	26.2	784.077	140.6	784.077	436.6	784.077	1508	784.077	9303	784.077	38519
784.482	25	784.482	140.2	784.482	432.2	784.482	1513.4	784.482	9376.8	784.482	38690.6
784.888	27.2	784.888	141.4	784.888	435.2	784.888	1507.4	784.888	9367.6	784.888	38644
785.294	28	785.294	142.6	785.294	430	785.294	1492.2	785.294	9337.2	785.294	38381.2
785.699	26.4	785.699	144.2	785.699	423.6	785.699	1480.2	785.699	9273.2	785.699	38047.8
786.105	26.8	786.105	145	786.105	420	786.105	1461.6	786.105	9184	786.105	37725.2
786.511	26.8	786.511	142.2	786.511	422	786.511	1448.2	786.511	9082.6	786.511	37405.4
786.916	27.4	786.916	137.6	786.916	415	786.916	1429.6	786.916	8970.4	786.916	36991.4
787.322	24.4	787.322	134	787.322	407.6	787.322	1402.8	787.322	8811.8	787.322	36513.2
787.728	23.6	787.728	127	787.728	396.4	787.728	1369	787.728	8609.2	787.728	35825
788.134	23.2	788.134	122.4	788.134	384.8	788.134	1329.8	788.134	8380.2	788.134	34984.8
788.539	20.6	788.539	118	788.539	366	788.539	1277.2	788.539	8112	788.539	33977.4
788.945	17.2	788.945	116.2	788.945	352.2	788.945	1228.6	788.945	7842.8	788.945	32906
789.351	20.6	789.351	117.2	789.351	342.6	789.351	1183.6	789.351	7569.8	789.351	31874.4
789.757	20.4	789.757	116	789.757	331.2	789.757	1135.2	789.757	7304.4	789.757	30796.8
790.163	16.6	790.163	109.8	790.163	313	790.163	1083.6	790.163	7018	790.163	29625.6
790.568	16.4	790.568	104	790.568	296.8	790.568	1028.6	790.568	6712.6	790.568	28324
790.974	17.8	790.974	96.8	790.974	283	790.974	977	790.974	6372.4	790.974	26964
791.38	16	791.38	89.6	791.38	263.4	791.38	921.8	791.38	6024.2	791.38	25473.4
791.786	15.8	791.786	83.6	791.786	245.8	791.786	865.6	791.786	5660.2	791.786	23946.4
792.192	14.6	792.192	76.4	792.192	230.6	792.192	809	792.192	5317.2	792.192	22488
792.598	13.8	792.598	73.2	792.598	219.6	792.598	764.6	792.598	4988.6	792.598	21187.6
793.004	10.4	793.004	68.6	793.004	205.6	793.004	715.4	793.004	4696.2	793.004	19955.8
793.41	7.6	793.41	64	793.41	194.4	793.41	674	793.41	4415	793.41	18805.8
793.816	6.6	793.816	58.8	793.816	180.8	793.816	634.4	793.816	4156.8	793.816	17696.8
794.222	6	794.222	56.8	794.222	170	794.222	603.8	794.222	3897	794.222	16637.6
794.628	2.6	794.628	50.8	794.628	155.2	794.628	567.4	794.628	3654.6	794.628	15560.6
795.034	4.8	795.034	48.8	795.034	141.4	795.034	530	795.034	3409.8	795.034	14532.4
795.44	7	795.44	43.6	795.44	134	795.44	494.6	795.44	3181.6	795.44	13541.2
795.846	7.8	795.846	43	795.846	126.6	795.846	462.6	795.846	2960.8	795.846	12658.8
796.252	8.2	796.252	37.6	796.252	118.8	796.252	428	796.252	2767.8	796.252	11811.4
796.658	9.8	796.658	37.4	796.658	116	796.658	399.8	796.658	2595	796.658	11020
797.064	8.2	797.064	33.6	797.064	110.2	797.064	372.8	797.064	2426.2	797.064	10244.4
797.47	6.4	797.47	32.2	797.47	100.6	797.47	344.2	797.47	2266	797.47	9508.6
797.876	4.4	797.876	28.8	797.876	93.6	797.876	319.8	797.876	2118	797.876	8800
798.282	5.6	798.282	30.2	798.282	86.2	798.282	298.4	798.282	1962.4	798.282	8115.6
798.688	6.8	798.688	26.4	798.688	77.8	798.688	272.2	798.688	1814.4	798.688	7480
799.094	6.8	799.094	25.8	799.094	73	799.094	254.4	799.094	1680	799.094	6895.2
799.5	8	799.5	23.4	799.5	67.8	799.5	239	799.5	1548.4	799.5	6352.4
799.907	8.2	799.907	20.4	799.907	64.6	799.907	217.6	799.907	1424.2	799.907	5835.6
800.313	7	800.313	17	800.313	58.8	800.313	198.4	800.313	1314.2	800.313	5356.8
800.719	5.6	800.719	17.2	800.719	52	800.719	182	800.719	1192.6	800.719	4895.2
801.125	7.4	801.125	16	801.125	48.6	801.125	164.2	801.125	1085.4	801.125	4453.6
801.531	5.4	801.531	14.8	801.531	42.2	801.531	148.2	801.531	977.2	801.531	4027.4
801.938	5	801.938	14.2	801.938	35.4	801.938	134.8	801.938	877.8	801.938	3640.8
802.344	5	802.344	13	802.344	32.8	802.344	119.8	802.344	782.4	802.344	3276.4
802.75	4.2	802.75	10.8	802.75	30.2	802.75	106.6	802.75	706.6	802.75	2940
803.156	1.8	803.156	8.8	803.156	25.6	803.156	96.2	803.156	634	803.156	2629.6
803.563	2.4	803.563	8.8	803.563	25.2	803.563	86.2	803.563	570.8	803.563	2350.6
803.969	3.6	803.969	8	803.969	23.8	803.969	76.4	803.969	512.6	803.969	2088
804.375	2.6	804.375	7.4	804.375	20.2	804.375	69.6	804.375	461.8	804.375	1846.8
804.782	4	804.782	9	804.782	19.2	804.782	66.4	804.782	412.6	804.782	1635.8
805.188	3	805.188	6.4	805.188	14.6	805.188	58.8	805.188	360.4	805.188	1444.8
805.594	3	805.594	6.2	805.594	10.8	805.594	52	805.594	321.2	805.594	1271.8
806.001	-1	806.001	5	806.001	8.4	806.001	46.6	806.001	284.8	806.001	1120.2
806.407	-3.8	806.407	1.8	806.407	6.2	806.407	39.6	806.407	248	806.407	993.4
806.813	-6.4	806.813	-1.4	806.813	2.2	806.813	31.2	806.813	218.4	806.813	878.2
807.22	-5	807.22	0.8	807.22	4.6	807.22	27.8	807.22	195.2	807.22	784.2
807.626	-7.4	807.626	-1.2	807.626	2.8	807.626	22.8	807.626	170.8	807.626	695.8
808.033	-3.4	808.033	1.6	808.033	4.2	808.033	21.2	808.033	150.4	808.033	618
808.439	-2.4	808.439	3	808.439	3.4	808.439	18.2	808.439	134.8	808.439	545.4
808.846	1.6	808.846	4.2	808.846	5.8	808.846	18.6	808.846	119.8	808.846	481.8
809.252	0.2	809.252	1.4	809.252	3.2	809.252	16.6	809.252	105.8	809.252	420
809.658	1.4	809.658	0.2	809.658	2.6	809.658	15.6	809.658	93.8	809.658	367.4
810.065	0.2	810.065	-2.8	810.065	1.2	810.065	12	810.065	84	810.065	323.4
810.471	2	810.471	-0.4	810.471	2.2	810.471	11.2	810.471	73.6	810.471	290.6
810.878	-0.2	810.878	0	810.878	2.2	810.878	9.6	810.878	67.8	810.878	263.8
811.284	2.6	811.284	2	811.284	3.4	811.284	8.4	811.284	63.6	811.284	239.8
811.691	2.6	811.691	3.6	811.691	5	811.691	6.6	811.691	58.8	811.691	217.8
812.098	0.6	812.098	3.2	812.098	5	812.098	6.6	812.098	51.2	812.098	198.4
812.504	-1.8	812.504	1	812.504	5	812.504	7	812.504	47.6	812.504	178.4
812.911	-3.8	812.911	2.4	812.911	3.2	812.911	7.4	812.911	42.4	812.911	160.2
813.317	-6	813.317	2.6	813.317	2.6	813.317	7.8	813.317	37.2	813.317	144
813.724	-4.4	813.724	2.6	813.724	2.6	813.724	7.8	813.724	33.8	813.724	133.4
814.13	-1.2	814.13	2.6	814.13	1	814.13	8.2	814.13	33.4	814.13	124
814.537	1.2	814.537	3.8	814.537	0.2	814.537	7.4	814.537	32	814.537	115
814.944	3.4	814.944	0.6	814.944	1	814.944	5.6	814.944	27.6	814.944	105.4
815.351	2.8	815.351	-0.2	815.351	-0.6	815.351	2.8	815.351	27.6	815.351	96.6
815.757	1.6	815.757	-0.4	815.757	-1	815.757	2.2	815.757	24.4	815.757	89.4
816.164	0.2	816.164	0	816.164	0.2	816.164	0.6	816.164	21	816.164	82
816.571	-1.2	816.571	-3.2	816.571	1	816.571	0	816.571	18	816.571	76.6
816.977	0.4	816.977	-2.2	816.977	0.4	816.977	1	816.977	20	816.977	72.2
817.384	-0.6	817.384	-2.8	817.384	1	817.384	-0.8	817.384	14.8	817.384	67.2
817.791	1.6	817.791	-0.8	817.791	2.6	817.791	2	817.791	16.8	817.791	63
818.198	0.8	818.198	-0.2	818.198	1.4	818.198	2.4	818.198	15.4	818.198	61
818.604	1.2	818.604	2.6	818.604	0	818.604	2.8	818.604	16.4	818.604	57.8
819.011	-0.4	819.011	2.4	819.011	-0.6	819.011	2	819.011	14	819.011	56.4
819.418	0.6	819.418	3.6	819.418	-0.2	819.418	3.8	819.418	16	819.418	54.4
819.825	-1.8	819.825	2.2	819.825	-1.4	819.825	2.4	819.825	13.8	819.825	52.6
820.232	-1.4	820.232	1.8	820.232	-0.2	820.232	0.4	820.232	15	820.232	46.8
820.638	0.4	820.638	2	820.638	2.2	820.638	0.4	820.638	16	820.638	44
821.045	0	821.045	3.4	821.045	3	821.045	1.2	821.045	14.8	821.045	40.4
821.452	0.2	821.452	2	821.452	3	821.452	1.8	821.452	13.6	821.452	39
821.859	1.6	821.859	3.6	821.859	3.8	821.859	1	821.859	12.6	821.859	37.2
822.266	2.8	822.266	6.4	822.266	5	822.266	5.6	822.266	13.4	822.266	38.8
822.673	1.6	822.673	6.4	822.673	6	822.673	7.6	822.673	10.2	822.673	38.8
823.08	4.2	823.08	5.2	823.08	4.6	823.08	5.6	823.08	9.2	823.08	37
823.487	3.2	823.487	6.8	823.487	4.2	823.487	5.2	823.487	8	823.487	36
823.894	2.6	823.894	4.2	823.894	2.8	823.894	5.2	823.894	8.4	823.894	35
824.3	0	824.3	0	824.3	-0.2	824.3	1.2	824.3	4.6	824.3	31.6
824.707	1.2	824.707	-0.8	824.707	-2.6	824.707	-1.2	824.707	4.8	824.707	30.4
825.115	-1.8	825.115	-1.8	825.115	-3	825.115	-2.6	825.115	5.6	825.115	30.6
825.521	-0.2	825.521	-3.2	825.521	-2.4	825.521	-3	825.521	6.8	825.521	30
825.928	-0.8	825.928	-3.2	825.928	-2.6	825.928	-3.4	825.928	6.4	825.928	29.6
826.335	-1.2	826.335	-2.4	826.335	-1.8	826.335	-3.6	826.335	6	826.335	28.6
826.743	-2.2	826.743	-3	826.743	-2.2	826.743	-2.2	826.743	6.8	826.743	27.4
827.15	-1	827.15	-3.6	827.15	-2	827.15	-0.4	827.15	5.6	827.15	26.6
827.557	-0.6	827.557	-2	827.557	-3.4	827.557	0.4	827.557	4.6	827.557	26.8
827.964	-1	827.964	-3	827.964	-1.8	827.964	0.8	827.964	3.8	827.964	23.8
828.371	-2.6	828.371	-5	828.371	-1.4	828.371	1.2	828.371	3.2	828.371	21.8
828.778	-5	828.778	-6.2	828.778	-1.6	828.778	-2.2	828.778	1.6	828.778	18.6
829.185	-5	829.185	-4.2	829.185	1	829.185	-1.8	829.185	4.8	829.185	19.8
829.592	-5.6	829.592	-4.6	829.592	3.4	829.592	-0.4	829.592	5.2	829.592	18.6
829.999	-4.2	829.999	-3.2	829.999	2.6	829.999	-0.2	829.999	7	829.999	21.4
830.406	-1.8	830.406	-0.8	830.406	2.4	830.406	-0.8	830.406	9.2	830.406	22.8
830.814	1.8	830.814	1	830.814	5	830.814	2.2	830.814	12.8	830.814	27
831.221	-0.6	831.221	-0.2	831.221	1.2	831.221	2	831.221	11.4	831.221	25.4
831.628	-0.2	831.628	-2	831.628	1.4	831.628	2	831.628	11.6	831.628	25
832.035	-1.2	832.035	-2.4	832.035	2.8	832.035	2	832.035	9.6	832.035	24.6
832.442	-0.6	832.442	-3.4	832.442	4.6	832.442	3	832.442	9.2	832.442	24.6
832.85	-1.6	832.85	-3.4	832.85	4	832.85	1	832.85	5	832.85	23.4
833.257	0.2	833.257	-2.6	833.257	5.6	833.257	1.4	833.257	3.4	833.257	22.2
833.664	-1.2	833.664	-1.8	833.664	3.4	833.664	0.4	833.664	1.6	833.664	20.6
834.071	-0.4	834.071	-0.2	834.071	2.6	834.071	1.6	834.071	3	834.071	21.4
834.479	2.4	834.479	1.2	834.479	2.4	834.479	2.4	834.479	4	834.479	20.8
834.886	2.2	834.886	2.8	834.886	2.4	834.886	4	834.886	5.4	834.886	21.2
835.293	3.4	835.293	3.6	835.293	4	835.293	4.6	835.293	7.8	835.293	24.6
835.701	4.8	835.701	5.6	835.701	4	835.701	5	835.701	8.6	835.701	25.2
836.108	4	836.108	3.6	836.108	2	836.108	2	836.108	6.2	836.108	22
836.515	0.6	836.515	1	836.515	-0.2	836.515	-0.2	836.515	4.8	836.515	19.4
836.923	1	836.923	0.2	836.923	-2	836.923	0.4	836.923	4	836.923	17.4
837.33	-2	837.33	-0.8	837.33	-2.2	837.33	-0.8	837.33	1.4	837.33	14.4
837.737	-3.4	837.737	-2.4	837.737	-0.6	837.737	-1.8	837.737	2.4	837.737	15
838.145	-3.2	838.145	-2	838.145	0.8	838.145	-1.4	838.145	4.2	838.145	14.8

## Sheet: Figure 2c
	Data		Linear fitting
Excitation power (mW)	SHG Intensity (counts)	Excitation power (mW)	SHG Intensity (counts)
x	y	x	y
0.172	24.2	0.172	21.7568
0.353	70.4	0.17811	23.2883
0.391	135	0.18423	24.8704
0.435	137.4	0.19034	26.503
0.898	431.4	0.19646	28.1861
0.991	832.4	0.20257	29.9195
1.45	1490.4	0.20868	31.7032
2.95	2065.8	0.2148	33.5371
3.28	9103	0.22091	35.4212
6.28	38216	0.22703	37.3553
		0.23314	39.3394
		0.23926	41.3734
		0.24537	43.4573
		0.25148	45.591
		0.2576	47.7743
		0.26371	50.0074
		0.26983	52.29
		0.27594	54.6222
		0.28205	57.0038
		0.28817	59.4348
		0.29428	61.9153
		0.3004	64.445
		0.30651	67.0239
		0.31262	69.6521
		0.31874	72.3295
		0.32485	75.0559
		0.33097	77.8314
		0.33708	80.6559
		0.3432	83.5293
		0.34931	86.4517
		0.35542	89.4229
		0.36154	92.443
		0.36765	95.5118
		0.37377	98.6294
		0.37988	101.796
		0.38599	105.01
		0.39211	108.274
		0.39822	111.586
		0.40434	114.947
		0.41045	118.356
		0.41656	121.813
		0.42268	125.319
		0.42879	128.874
		0.43491	132.476
		0.44102	136.127
		0.44714	139.827
		0.45325	143.574
		0.45936	147.37
		0.46548	151.214
		0.47159	155.106
		0.47771	159.046
		0.48382	163.034
		0.48993	167.07
		0.49605	171.154
		0.50216	175.287
		0.50828	179.467
		0.51439	183.695
		0.5205	187.971
		0.52662	192.294
		0.53273	196.666
		0.53885	201.085
		0.54496	205.553
		0.55108	210.067
		0.55719	214.63
		0.5633	219.24
		0.56942	223.898
		0.57553	228.604
		0.58165	233.357
		0.58776	238.158
		0.59387	243.006
		0.59999	247.902
		0.6061	252.845
		0.61222	257.836
		0.61833	262.874
		0.62444	267.96
		0.63056	273.093
		0.63667	278.273
		0.64279	283.501
		0.6489	288.776
		0.65502	294.098
		0.66113	299.468
		0.66724	304.885
		0.67336	310.349
		0.67947	315.86
		0.68559	321.419
		0.6917	327.024
		0.69781	332.677
		0.70393	338.377
		0.71004	344.124
		0.71616	349.918
		0.72227	355.759
		0.72838	361.647
		0.7345	367.583
		0.74061	373.565
		0.74673	379.594
		0.75284	385.67
		0.75895	391.793
		0.76507	397.963
		0.77118	404.18
		0.7773	410.444
		0.78341	416.754
		0.78953	423.112
		0.79564	429.516
		0.80175	435.967
		0.80787	442.465
		0.81398	449.009
		0.8201	455.6
		0.82621	462.238
		0.83232	468.923
		0.83844	475.655
		0.84455	482.433
		0.85067	489.257
		0.85678	496.129
		0.86289	503.047
		0.86901	510.011
		0.87512	517.022
		0.88124	524.08
		0.88735	531.184
		0.89347	538.335
		0.89958	545.532
		0.90569	552.776
		0.91181	560.066
		0.91792	567.403
		0.92404	574.786
		0.93015	582.216
		0.93626	589.692
		0.94238	597.214
		0.94849	604.783
		0.95461	612.398
		0.96072	620.059
		0.96683	627.767
		0.97295	635.521
		0.97906	643.322
		0.98518	651.168
		0.99129	659.061
		0.99741	667.001
		1.00352	674.986
		1.00963	683.018
		1.01575	691.096
		1.02186	699.22
		1.02798	707.39
		1.03409	715.607
		1.0402	723.869
		1.04632	732.178
		1.05243	740.533
		1.05855	748.934
		1.06466	757.381
		1.07077	765.874
		1.07689	774.413
		1.083	782.999
		1.08912	791.63
		1.09523	800.307
		1.10135	809.031
		1.10746	817.8
		1.11357	826.616
		1.11969	835.477
		1.1258	844.384
		1.13192	853.338
		1.13803	862.337
		1.14414	871.382
		1.15026	880.473
		1.15637	889.61
		1.16249	898.793
		1.1686	908.021
		1.17471	917.296
		1.18083	926.616
		1.18694	935.982
		1.19306	945.395
		1.19917	954.852
		1.20529	964.356
		1.2114	973.905
		1.21751	983.501
		1.22363	993.142
		1.22974	1002.83
		1.23586	1012.56
		1.24197	1022.34
		1.24808	1032.16
		1.2542	1042.03
		1.26031	1051.95
		1.26643	1061.91
		1.27254	1071.92
		1.27865	1081.97
		1.28477	1092.07
		1.29088	1102.21
		1.297	1112.4
		1.30311	1122.63
		1.30923	1132.91
		1.31534	1143.24
		1.32145	1153.61
		1.32757	1164.03
		1.33368	1174.49
		1.3398	1185
		1.34591	1195.55
		1.35202	1206.15
		1.35814	1216.8
		1.36425	1227.49
		1.37037	1238.22
		1.37648	1249
		1.38259	1259.83
		1.38871	1270.7
		1.39482	1281.62
		1.40094	1292.58
		1.40705	1303.59
		1.41317	1314.64
		1.41928	1325.74
		1.42539	1336.89
		1.43151	1348.08
		1.43762	1359.31
		1.44374	1370.59
		1.44985	1381.92
		1.45596	1393.29
		1.46208	1404.71
		1.46819	1416.17
		1.47431	1427.68
		1.48042	1439.23
		1.48653	1450.83
		1.49265	1462.47
		1.49876	1474.16
		1.50488	1485.89
		1.51099	1497.67
		1.51711	1509.5
		1.52322	1521.37
		1.52933	1533.28
		1.53545	1545.24
		1.54156	1557.25
		1.54768	1569.3
		1.55379	1581.39
		1.5599	1593.53
		1.56602	1605.72
		1.57213	1617.95
		1.57825	1630.23
		1.58436	1642.55
		1.59047	1654.91
		1.59659	1667.33
		1.6027	1679.78
		1.60882	1692.28
		1.61493	1704.83
		1.62105	1717.42
		1.62716	1730.06
		1.63327	1742.74
		1.63939	1755.47
		1.6455	1768.24
		1.65162	1781.06
		1.65773	1793.92
		1.66384	1806.83
		1.66996	1819.78
		1.67607	1832.78
		1.68219	1845.82
		1.6883	1858.91
		1.69441	1872.04
		1.70053	1885.22
		1.70664	1898.44
		1.71276	1911.71
		1.71887	1925.02
		1.72498	1938.38
		1.7311	1951.78
		1.73721	1965.22
		1.74333	1978.72
		1.74944	1992.25
		1.75556	2005.83
		1.76167	2019.46
		1.76778	2033.13
		1.7739	2046.85
		1.78001	2060.61
		1.78613	2074.42
		1.79224	2088.27
		1.79835	2102.16
		1.80447	2116.1
		1.81058	2130.09
		1.8167	2144.12
		1.82281	2158.19
		1.82892	2172.31
		1.83504	2186.48
		1.84115	2200.69
		1.84727	2214.94
		1.85338	2229.24
		1.8595	2243.58
		1.86561	2257.97
		1.87172	2272.4
		1.87784	2286.88
		1.88395	2301.4
		1.89007	2315.97
		1.89618	2330.58
		1.90229	2345.24
		1.90841	2359.94
		1.91452	2374.69
		1.92064	2389.48
		1.92675	2404.31
		1.93286	2419.19
		1.93898	2434.12
		1.94509	2449.09
		1.95121	2464.1
		1.95732	2479.16
		1.96344	2494.26
		1.96955	2509.41
		1.97566	2524.6
		1.98178	2539.84
		1.98789	2555.12
		1.99401	2570.45
		2.00012	2585.82
		2.00623	2601.24
		2.01235	2616.7
		2.01846	2632.2
		2.02458	2647.75
		2.03069	2663.34
		2.0368	2678.98
		2.04292	2694.66
		2.04903	2710.39
		2.05515	2726.16
		2.06126	2741.98
		2.06738	2757.84
		2.07349	2773.75
		2.0796	2789.7
		2.08572	2805.69
		2.09183	2821.73
		2.09795	2837.81
		2.10406	2853.94
		2.11017	2870.11
		2.11629	2886.33
		2.1224	2902.59
		2.12852	2918.9
		2.13463	2935.25
		2.14074	2951.64
		2.14686	2968.08
		2.15297	2984.56
		2.15909	3001.09
		2.1652	3017.66
		2.17132	3034.28
		2.17743	3050.94
		2.18354	3067.65
		2.18966	3084.4
		2.19577	3101.19
		2.20189	3118.03
		2.208	3134.91
		2.21411	3151.84
		2.22023	3168.81
		2.22634	3185.83
		2.23246	3202.89
		2.23857	3219.99
		2.24468	3237.14
		2.2508	3254.33
		2.25691	3271.57
		2.26303	3288.85
		2.26914	3306.18
		2.27526	3323.55
		2.28137	3340.96
		2.28748	3358.42
		2.2936	3375.92
		2.29971	3393.47
		2.30583	3411.06
		2.31194	3428.7
		2.31805	3446.38
		2.32417	3464.1
		2.33028	3481.87
		2.3364	3499.68
		2.34251	3517.54
		2.34862	3535.44
		2.35474	3553.39
		2.36085	3571.38
		2.36697	3589.41
		2.37308	3607.49
		2.3792	3625.61
		2.38531	3643.78
		2.39142	3661.99
		2.39754	3680.24
		2.40365	3698.54
		2.40977	3716.88
		2.41588	3735.27
		2.42199	3753.7
		2.42811	3772.18
		2.43422	3790.7
		2.44034	3809.26
		2.44645	3827.87
		2.45256	3846.52
		2.45868	3865.22
		2.46479	3883.96
		2.47091	3902.74
		2.47702	3921.57
		2.48314	3940.44
		2.48925	3959.36
		2.49536	3978.32
		2.50148	3997.32
		2.50759	4016.37
		2.51371	4035.46
		2.51982	4054.6
		2.52593	4073.78
		2.53205	4093.01
		2.53816	4112.28
		2.54428	4131.59
		2.55039	4150.95
		2.5565	4170.35
		2.56262	4189.79
		2.56873	4209.28
		2.57485	4228.81
		2.58096	4248.39
		2.58708	4268.01
		2.59319	4287.68
		2.5993	4307.38
		2.60542	4327.14
		2.61153	4346.93
		2.61765	4366.77
		2.62376	4386.66
		2.62987	4406.59
		2.63599	4426.56
		2.6421	4446.58
		2.64822	4466.64
		2.65433	4486.74
		2.66044	4506.89
		2.66656	4527.08
		2.67267	4547.32
		2.67879	4567.6
		2.6849	4587.92
		2.69102	4608.29
		2.69713	4628.7
		2.70324	4649.16
		2.70936	4669.66
		2.71547	4690.2
		2.72159	4710.79
		2.7277	4731.42
		2.73381	4752.09
		2.73993	4772.81
		2.74604	4793.57
		2.75216	4814.38
		2.75827	4835.23
		2.76438	4856.12
		2.7705	4877.06
		2.77661	4898.04
		2.78273	4919.07
		2.78884	4940.14
		2.79495	4961.25
		2.80107	4982.41
		2.80718	5003.61
		2.8133	5024.85
		2.81941	5046.14
		2.82553	5067.47
		2.83164	5088.85
		2.83775	5110.27
		2.84387	5131.73
		2.84998	5153.24
		2.8561	5174.79
		2.86221	5196.39
		2.86832	5218.03
		2.87444	5239.71
		2.88055	5261.43
		2.88667	5283.2
		2.89278	5305.02
		2.89889	5326.87
		2.90501	5348.77
		2.91112	5370.72
		2.91724	5392.71
		2.92335	5414.74
		2.92947	5436.81
		2.93558	5458.93
		2.94169	5481.1
		2.94781	5503.3
		2.95392	5525.55
		2.96004	5547.85
		2.96615	5570.19
		2.97226	5592.57
		2.97838	5614.99
		2.98449	5637.46
		2.99061	5659.97
		2.99672	5682.53
		3.00283	5705.13
		3.00895	5727.77
		3.01506	5750.46
		3.02118	5773.19
		3.02729	5795.96
		3.03341	5818.78
		3.03952	5841.64
		3.04563	5864.55
		3.05175	5887.5
		3.05786	5910.49
		3.06398	5933.53
		3.07009	5956.61
		3.0762	5979.73
		3.08232	6002.9
		3.08843	6026.11
		3.09455	6049.36
		3.10066	6072.66
		3.10677	6096
		3.11289	6119.38
		3.119	6142.81
		3.12512	6166.28
		3.13123	6189.8
		3.13735	6213.35
		3.14346	6236.96
		3.14957	6260.6
		3.15569	6284.29
		3.1618	6308.02
		3.16792	6331.8
		3.17403	6355.62
		3.18014	6379.48
		3.18626	6403.39
		3.19237	6427.34
		3.19849	6451.34
		3.2046	6475.37
		3.21071	6499.45
		3.21683	6523.58
		3.22294	6547.75
		3.22906	6571.96
		3.23517	6596.21
		3.24129	6620.51
		3.2474	6644.85
		3.25351	6669.24
		3.25963	6693.66
		3.26574	6718.14
		3.27186	6742.65
		3.27797	6767.21
		3.28408	6791.81
		3.2902	6816.46
		3.29631	6841.15
		3.30243	6865.88
		3.30854	6890.66
		3.31465	6915.48
		3.32077	6940.34
		3.32688	6965.25
		3.333	6990.19
		3.33911	7015.19
		3.34523	7040.22
		3.35134	7065.3
		3.35745	7090.43
		3.36357	7115.59
		3.36968	7140.8
		3.3758	7166.06
		3.38191	7191.35
		3.38802	7216.69
		3.39414	7242.08
		3.40025	7267.5
		3.40637	7292.97
		3.41248	7318.49
		3.41859	7344.04
		3.42471	7369.64
		3.43082	7395.29
		3.43694	7420.98
		3.44305	7446.71
		3.44917	7472.48
		3.45528	7498.3
		3.46139	7524.16
		3.46751	7550.06
		3.47362	7576.01
		3.47974	7602
		3.48585	7628.03
		3.49196	7654.11
		3.49808	7680.23
		3.50419	7706.39
		3.51031	7732.6
		3.51642	7758.85
		3.52253	7785.14
		3.52865	7811.47
		3.53476	7837.85
		3.54088	7864.28
		3.54699	7890.74
		3.55311	7917.25
		3.55922	7943.81
		3.56533	7970.4
		3.57145	7997.04
		3.57756	8023.72
		3.58368	8050.45
		3.58979	8077.22
		3.5959	8104.03
		3.60202	8130.88
		3.60813	8157.78
		3.61425	8184.73
		3.62036	8211.71
		3.62647	8238.74
		3.63259	8265.81
		3.6387	8292.92
		3.64482	8320.08
		3.65093	8347.28
		3.65705	8374.53
		3.66316	8401.81
		3.66927	8429.14
		3.67539	8456.52
		3.6815	8483.94
		3.68762	8511.4
		3.69373	8538.9
		3.69984	8566.45
		3.70596	8594.03
		3.71207	8621.67
		3.71819	8649.34
		3.7243	8677.06
		3.73041	8704.82
		3.73653	8732.63
		3.74264	8760.48
		3.74876	8788.37
		3.75487	8816.3
		3.76098	8844.28
		3.7671	8872.3
		3.77321	8900.37
		3.77933	8928.47
		3.78544	8956.62
		3.79156	8984.82
		3.79767	9013.05
		3.80378	9041.33
		3.8099	9069.66
		3.81601	9098.02
		3.82213	9126.43
		3.82824	9154.88
		3.83435	9183.38
		3.84047	9211.92
		3.84658	9240.5
		3.8527	9269.12
		3.85881	9297.79
		3.86492	9326.5
		3.87104	9355.25
		3.87715	9384.05
		3.88327	9412.89
		3.88938	9441.77
		3.8955	9470.7
		3.90161	9499.67
		3.90772	9528.68
		3.91384	9557.73
		3.91995	9586.83
		3.92607	9615.97
		3.93218	9645.16
		3.93829	9674.38
		3.94441	9703.65
		3.95052	9732.97
		3.95664	9762.32
		3.96275	9791.72
		3.96886	9821.16
		3.97498	9850.65
		3.98109	9880.18
		3.98721	9909.75
		3.99332	9939.36
		3.99944	9969.02
		4.00555	9998.72
		4.01166	10028.5
		4.01778	10058.2
		4.02389	10088.1
		4.03001	10117.9
		4.03612	10147.9
		4.04223	10177.8
		4.04835	10207.8
		4.05446	10237.9
		4.06058	10268
		4.06669	10298.1
		4.0728	10328.3
		4.07892	10358.5
		4.08503	10388.7
		4.09115	10419
		4.09726	10449.4
		4.10338	10479.8
		4.10949	10510.2
		4.1156	10540.7
		4.12172	10571.2
		4.12783	10601.7
		4.13395	10632.3
		4.14006	10663
		4.14617	10693.7
		4.15229	10724.4
		4.1584	10755.2
		4.16452	10786
		4.17063	10816.9
		4.17674	10847.8
		4.18286	10878.7
		4.18897	10909.7
		4.19509	10940.7
		4.2012	10971.8
		4.20732	11002.9
		4.21343	11034.1
		4.21954	11065.3
		4.22566	11096.5
		4.23177	11127.8
		4.23789	11159.1
		4.244	11190.5
		4.25011	11221.9
		4.25623	11253.4
		4.26234	11284.9
		4.26846	11316.4
		4.27457	11348
		4.28068	11379.6
		4.2868	11411.3
		4.29291	11443
		4.29903	11474.8
		4.30514	11506.6
		4.31126	11538.4
		4.31737	11570.3
		4.32348	11602.3
		4.3296	11634.2
		4.33571	11666.3
		4.34183	11698.3
		4.34794	11730.4
		4.35405	11762.6
		4.36017	11794.7
		4.36628	11827
		4.3724	11859.2
		4.37851	11891.6
		4.38462	11923.9
		4.39074	11956.3
		4.39685	11988.8
		4.40297	12021.3
		4.40908	12053.8
		4.4152	12086.4
		4.42131	12119
		4.42742	12151.6
		4.43354	12184.3
		4.43965	12217.1
		4.44577	12249.9
		4.45188	12282.7
		4.45799	12315.6
		4.46411	12348.5
		4.47022	12381.4
		4.47634	12414.4
		4.48245	12447.5
		4.48856	12480.6
		4.49468	12513.7
		4.50079	12546.9
		4.50691	12580.1
		4.51302	12613.3
		4.51914	12646.6
		4.52525	12680
		4.53136	12713.3
		4.53748	12746.8
		4.54359	12780.2
		4.54971	12813.8
		4.55582	12847.3
		4.56193	12880.9
		4.56805	12914.5
		4.57416	12948.2
		4.58028	12982
		4.58639	13015.7
		4.5925	13049.5
		4.59862	13083.4
		4.60473	13117.3
		4.61085	13151.2
		4.61696	13185.2
		4.62308	13219.2
		4.62919	13253.3
		4.6353	13287.4
		4.64142	13321.6
		4.64753	13355.8
		4.65365	13390
		4.65976	13424.3
		4.66587	13458.6
		4.67199	13493
		4.6781	13527.4
		4.68422	13561.8
		4.69033	13596.3
		4.69644	13630.9
		4.70256	13665.4
		4.70867	13700.1
		4.71479	13734.7
		4.7209	13769.4
		4.72702	13804.2
		4.73313	13839
		4.73924	13873.8
		4.74536	13908.7
		4.75147	13943.6
		4.75759	13978.6
		4.7637	14013.6
		4.76981	14048.6
		4.77593	14083.7
		4.78204	14118.8
		4.78816	14154
		4.79427	14189.2
		4.80038	14224.5
		4.8065	14259.8
		4.81261	14295.1
		4.81873	14330.5
		4.82484	14366
		4.83095	14401.4
		4.83707	14436.9
		4.84318	14472.5
		4.8493	14508.1
		4.85541	14543.7
		4.86153	14579.4
		4.86764	14615.2
		4.87375	14650.9
		4.87987	14686.7
		4.88598	14722.6
		4.8921	14758.5
		4.89821	14794.4
		4.90432	14830.4
		4.91044	14866.4
		4.91655	14902.5
		4.92267	14938.6
		4.92878	14974.8
		4.93489	15011
		4.94101	15047.2
		4.94712	15083.5
		4.95324	15119.8
		4.95935	15156.2
		4.96547	15192.6
		4.97158	15229
		4.97769	15265.5
		4.98381	15302.1
		4.98992	15338.7
		4.99604	15375.3
		5.00215	15411.9
		5.00826	15448.6
		5.01438	15485.4
		5.02049	15522.2
		5.02661	15559
		5.03272	15595.9
		5.03883	15632.8
		5.04495	15669.8
		5.05106	15706.8
		5.05718	15743.8
		5.06329	15780.9
		5.06941	15818
		5.07552	15855.2
		5.08163	15892.4
		5.08775	15929.7
		5.09386	15967
		5.09998	16004.3
		5.10609	16041.7
		5.1122	16079.2
		5.11832	16116.6
		5.12443	16154.1
		5.13055	16191.7
		5.13666	16229.3
		5.14277	16266.9
		5.14889	16304.6
		5.155	16342.3
		5.16112	16380.1
		5.16723	16417.9
		5.17335	16455.8
		5.17946	16493.7
		5.18557	16531.6
		5.19169	16569.6
		5.1978	16607.6
		5.20392	16645.7
		5.21003	16683.8
		5.21614	16721.9
		5.22226	16760.1
		5.22837	16798.3
		5.23449	16836.6
		5.2406	16874.9
		5.24671	16913.3
		5.25283	16951.7
		5.25894	16990.1
		5.26506	17028.6
		5.27117	17067.2
		5.27729	17105.7
		5.2834	17144.4
		5.28951	17183
		5.29563	17221.7
		5.30174	17260.5
		5.30786	17299.2
		5.31397	17338.1
		5.32008	17376.9
		5.3262	17415.8
		5.33231	17454.8
		5.33843	17493.8
		5.34454	17532.8
		5.35065	17571.9
		5.35677	17611
		5.36288	17650.2
		5.369	17689.4
		5.37511	17728.7
		5.38123	17768
		5.38734	17807.3
		5.39345	17846.7
		5.39957	17886.1
		5.40568	17925.5
		5.4118	17965
		5.41791	18004.6
		5.42402	18044.2
		5.43014	18083.8
		5.43625	18123.5
		5.44237	18163.2
		5.44848	18203
		5.45459	18242.8
		5.46071	18282.6
		5.46682	18322.5
		5.47294	18362.4
		5.47905	18402.4
		5.48517	18442.4
		5.49128	18482.5
		5.49739	18522.5
		5.50351	18562.7
		5.50962	18602.9
		5.51574	18643.1
		5.52185	18683.4
		5.52796	18723.7
		5.53408	18764
		5.54019	18804.4
		5.54631	18844.8
		5.55242	18885.3
		5.55853	18925.8
		5.56465	18966.4
		5.57076	19007
		5.57688	19047.6
		5.58299	19088.3
		5.58911	19129.1
		5.59522	19169.8
		5.60133	19210.6
		5.60745	19251.5
		5.61356	19292.4
		5.61968	19333.3
		5.62579	19374.3
		5.6319	19415.4
		5.63802	19456.4
		5.64413	19497.5
		5.65025	19538.7
		5.65636	19579.9
		5.66247	19621.1
		5.66859	19662.4
		5.6747	19703.7
		5.68082	19745.1
		5.68693	19786.5
		5.69305	19827.9
		5.69916	19869.4
		5.70527	19911
		5.71139	19952.5
		5.7175	19994.1
		5.72362	20035.8
		5.72973	20077.5
		5.73584	20119.2
		5.74196	20161
		5.74807	20202.9
		5.75419	20244.7
		5.7603	20286.6
		5.76641	20328.6
		5.77253	20370.6
		5.77864	20412.6
		5.78476	20454.7
		5.79087	20496.8
		5.79698	20539
		5.8031	20581.2
		5.80921	20623.4
		5.81533	20665.7
		5.82144	20708.1
		5.82756	20750.4
		5.83367	20792.9
		5.83978	20835.3
		5.8459	20877.8
		5.85201	20920.4
		5.85813	20963
		5.86424	21005.6
		5.87035	21048.3
		5.87647	21091
		5.88258	21133.7
		5.8887	21176.5
		5.89481	21219.4
		5.90092	21262.2
		5.90704	21305.2
		5.91315	21348.1
		5.91927	21391.1
		5.92538	21434.2
		5.9315	21477.3
		5.93761	21520.4
		5.94372	21563.6
		5.94984	21606.8
		5.95595	21650.1
		5.96207	21693.4
		5.96818	21736.7
		5.97429	21780.1
		5.98041	21823.5
		5.98652	21867
		5.99264	21910.5
		5.99875	21954.1
		6.00486	21997.7
		6.01098	22041.3
		6.01709	22085
		6.02321	22128.7
		6.02932	22172.5
		6.03544	22216.3
		6.04155	22260.1
		6.04766	22304
		6.05378	22347.9
		6.05989	22391.9
		6.06601	22435.9
		6.07212	22480
		6.07823	22524.1
		6.08435	22568.2
		6.09046	22612.4
		6.09658	22656.6
		6.10269	22700.9
		6.1088	22745.2
		6.11492	22789.6
		6.12103	22834
		6.12715	22878.4
		6.13326	22922.9
		6.13938	22967.4
		6.14549	23012
		6.1516	23056.6
		6.15772	23101.2
		6.16383	23145.9
		6.16995	23190.7
		6.17606	23235.4
		6.18217	23280.2
		6.18829	23325.1
		6.1944	23370
		6.20052	23414.9
		6.20663	23459.9
		6.21274	23505
		6.21886	23550
		6.22497	23595.1
		6.23109	23640.3
		6.2372	23685.5
		6.24332	23730.7
		6.24943	23776
		6.25554	23821.3
		6.26166	23866.7
		6.26777	23912.1
		6.27389	23957.5
		6.28	24003

## Sheet: Figure 2d
	Data		Linear fitting
degree	SHG Intensity (counts)	degree	SHG Intensity (counts)
x	y	x	y
0	8689.92	0	8245.74
10	6206.8	0.36036	8232.32
20	1756.55	0.72072	8213.18
30	494.567	1.08108	8188.37
40	3345.13	1.44144	8157.91
50	6982.82	1.8018	8121.85
60	7883.1	2.16216	8080.25
70	5530.84	2.52252	8033.15
80	1445.71	2.88288	7980.63
90	574.285	3.24324	7922.76
100	3657.43	3.6036	7859.63
110	7142.86	3.96396	7791.32
120	8270.01	4.32432	7717.94
130	5312.59	4.68468	7639.59
140	1333.15	5.04505	7556.38
150	423.715	5.40541	7468.43
160	3668.85	5.76577	7375.87
170	7698.85	6.12613	7278.83
180	8777.99	6.48649	7177.45
190	5801.14	6.84685	7071.87
200	1340.29	7.20721	6962.24
210	364.865	7.56757	6848.73
220	2909.44	7.92793	6731.5
230	6419.16	8.28829	6610.71
240	7349.16	8.64865	6486.53
250	4286.01	9.00901	6359.15
260	1076.01	9.36937	6228.75
270	361.719	9.72973	6095.51
280	3185.72	10.0901	5959.63
290	6948	10.4505	5821.3
300	7452.01	10.8108	5680.71
310	4266.29	11.1712	5538.08
320	856.575	11.5315	5393.6
330	856.575	11.8919	5247.48
340	242.567	12.2523	5099.93
350	3869.96	12.6126	4951.17
360	8689.92	12.973	4801.4
		13.3333	4650.84
		13.6937	4499.71
		14.0541	4348.22
		14.4144	4196.59
		14.7748	4045.04
		15.1351	3893.78
		15.4955	3743.03
		15.8559	3593.01
		16.2162	3443.94
		16.5766	3296.02
		16.9369	3149.47
		17.2973	3004.49
		17.6577	2861.31
		18.018	2720.11
		18.3784	2581.11
		18.7387	2444.51
		19.0991	2310.49
		19.4595	2179.25
		19.8198	2050.98
		20.1802	1925.87
		20.5405	1804.09
		20.9009	1685.81
		21.2613	1571.21
		21.6216	1460.45
		21.982	1353.7
		22.3423	1251.09
		22.7027	1152.79
		23.0631	1499.76
		23.4234	1391.55
		23.7838	1287.44
		24.1441	1187.57
		24.5045	1092.1
		24.8649	1001.15
		25.2252	914.862
		25.5856	833.356
		25.9459	756.748
		26.3063	685.149
		26.6667	618.661
		27.027	557.38
		27.3874	501.393
		27.7477	450.78
		28.1081	405.615
		28.4685	365.962
		28.8288	331.877
		29.1892	303.41
		29.5495	280.601
		29.9099	263.483
		30.2703	252.081
		30.6306	246.411
		30.991	246.481
		31.3514	252.291
		31.7117	263.832
		32.0721	281.089
		32.4324	304.036
		32.7928	332.641
		33.1531	366.862
		33.5135	406.65
		33.8739	451.949
		34.2342	502.694
		34.5946	558.811
		34.9549	620.22
		35.3153	686.834
		35.6757	758.556
		36.036	835.284
		36.3964	916.908
		36.7568	1003.31
		37.1171	1094.37
		37.4775	1189.95
		37.8378	1289.92
		38.1982	1394.14
		38.5586	1502.45
		38.9189	1614.69
		39.2793	1730.72
		39.6396	1850.36
		40	1973.44
		40.3604	2099.79
		40.7207	2229.22
		41.0811	2361.54
		41.4414	2496.57
		41.8018	2634.12
		42.1622	2773.99
		42.5225	2915.97
		42.8829	3059.87
		43.2432	3205.47
		43.6036	3352.57
		43.964	3500.96
		44.3243	3650.42
		44.6847	3800.74
		45.0451	3951.71
		45.4054	4103.11
		45.7658	4254.71
		46.1261	4406.32
		46.4865	4557.69
		46.8469	4708.63
		47.2072	4858.91
		47.5676	5008.32
		47.9279	5156.65
		48.2883	5303.67
		48.6487	5449.19
		49.009	5592.98
		49.3694	5734.86
		49.7297	5874.6
		50.0901	6012.02
		50.4504	6146.91
		50.8108	6279.08
		51.1712	6408.35
		51.5315	6534.52
		51.8919	6657.42
		52.2522	6776.87
		52.6126	6892.69
		52.973	7004.73
		53.3333	7112.82
		53.6937	7216.81
		54.054	7316.55
		54.4144	7411.89
		54.7748	7502.7
		55.1351	7588.84
		55.4955	7670.2
		55.8559	7746.66
		56.2162	7818.11
		56.5766	7884.44
		56.9369	7945.57
		57.2973	8001.4
		57.6577	8051.85
		58.018	8096.85
		58.3784	8136.34
		58.7387	8170.25
		59.0991	8198.55
		59.4595	8221.19
		59.8198	8238.14
		60.1802	8249.37
		60.5405	8254.87
		60.9009	8254.63
		61.2613	8248.64
		61.6216	8236.93
		61.982	8219.5
		62.3423	8196.39
		62.7027	8167.61
		63.0631	8133.23
		63.4234	8093.27
		63.7838	8047.81
		64.1441	7996.9
		64.5045	7940.63
		64.8649	7879.06
		65.2252	7812.29
		65.5856	7740.42
		65.9459	7663.54
		66.3063	7581.77
		66.6667	7495.23
		67.027	7404.03
		67.3874	7308.32
		67.7477	7208.22
		68.1081	7103.88
		68.4685	6995.45
		68.8288	6883.09
		69.1892	6766.95
		69.5495	6647.2
		69.9099	6524.02
		70.2703	6397.58
		70.6306	6268.06
		70.991	6135.66
		71.3513	6000.54
		71.7117	5862.92
		72.0721	5722.99
		72.4324	5580.95
		72.7928	5437
		73.1531	5291.35
		73.5135	5144.21
		73.8739	4995.78
		74.2342	4846.29
		74.5946	4695.95
		74.9549	4544.96
		75.3153	4393.56
		75.6757	4241.95
		76.036	4090.35
		76.3964	3938.98
		76.7568	3788.06
		77.1171	3637.8
		77.4775	3488.42
		77.8378	3340.13
		78.1982	3193.15
		78.5586	3047.68
		78.9189	2903.94
		79.2793	2762.13
		79.6396	2622.45
		80	2485.11
		80.3604	2350.29
		80.7207	2218.2
		81.0811	2089.03
		81.4414	1962.95
		81.8018	1840.15
		82.1622	1720.81
		82.5225	1605.1
		82.8829	1493.17
		83.2432	1385.2
		83.6036	1281.34
		83.964	1181.73
		84.3243	1086.53
		84.6847	995.856
		85.0451	909.85
		85.4054	828.634
		85.7658	752.323
		86.1261	681.027
		86.4865	614.848
		86.8469	553.881
		87.2072	498.213
		87.5676	447.925
		87.9279	403.087
		88.2883	363.765
		88.6487	330.015
		89.009	301.886
		89.3694	279.416
		89.7297	262.64
		90.0901	251.58
		90.4505	246.254
		90.8108	246.667
		91.1712	252.82
		91.5315	264.704
		91.8919	282.302
		92.2523	305.589
		92.6126	334.531
		92.973	369.086
		93.3333	409.206
		93.6937	454.833
		94.0541	505.901
		94.4144	562.337
		94.7748	624.06
		95.1351	690.982
		95.4955	763.007
		95.8559	840.031
		96.2162	921.944
		96.5766	1008.63
		96.9369	1099.96
		97.2973	1195.81
		97.6577	1296.04
		98.018	1400.5
		98.3784	1509.05
		98.7387	1621.53
		99.0991	1737.78
		99.4595	1857.63
		99.8198	1980.91
		100.18	2107.45
		100.541	2237.05
		100.901	2369.55
		101.261	2504.73
		101.622	2642.43
		101.982	2782.42
		102.342	2924.53
		102.703	3068.53
		103.063	3214.23
		103.423	3361.41
		103.784	3509.87
		104.144	3659.39
		104.504	3809.76
		104.865	3960.76
		105.225	4112.17
		105.586	4263.79
		105.946	4415.38
		106.306	4566.74
		106.667	4717.64
		107.027	4867.88
		107.387	5017.23
		107.748	5165.48
		108.108	5312.42
		108.468	5457.84
		108.829	5601.53
		109.189	5743.28
		109.55	5882.89
		109.91	6020.16
		110.27	6154.9
		110.631	6286.9
		110.991	6415.99
		111.351	6541.97
		111.712	6664.66
		112.072	6783.9
		112.432	6899.5
		112.793	7011.31
		113.153	7119.16
		113.514	7222.9
		113.874	7322.38
		114.234	7417.45
		114.595	7507.98
		114.955	7593.85
		115.315	7674.92
		115.676	7751.08
		116.036	7822.22
		116.396	7888.25
		116.757	7949.06
		117.117	8004.57
		117.477	8054.69
		117.838	8099.37
		118.198	8138.52
		118.559	8172.1
		118.919	8200.07
		119.279	8222.37
		119.64	8238.97
		120	8249.86
		120.36	8255.01
		120.721	8254.43
		121.081	8248.1
		121.441	8236.05
		121.802	8218.28
		122.162	8194.82
		122.523	8165.71
		122.883	8130.99
		123.243	8090.71
		123.604	8044.92
		123.964	7993.69
		124.324	7937.09
		124.685	7875.21
		125.045	7808.13
		125.405	7735.96
		125.766	7658.79
		126.126	7576.73
		126.486	7489.9
		126.847	7398.43
		127.207	7302.45
		127.568	7202.09
		127.928	7097.51
		128.288	6988.84
		128.649	6876.24
		129.009	6759.88
		129.369	6639.93
		129.73	6516.55
		130.09	6389.92
		130.45	6260.22
		130.811	6127.65
		131.171	5992.38
		131.532	5854.61
		131.892	5714.55
		132.252	5572.39
		132.613	5428.33
		132.973	5282.59
		133.333	5135.36
		133.694	4986.87
		134.054	4837.32
		134.414	4686.93
		134.775	4535.92
		135.135	4384.49
		135.495	4232.87
		135.856	4081.28
		136.216	3929.94
		136.577	3779.05
		136.937	3628.84
		137.297	3479.51
		137.658	3331.3
		138.018	3184.4
		138.378	3039.03
		138.739	2895.4
		139.099	2753.71
		139.459	2614.17
		139.82	2476.97
		140.18	2342.31
		140.541	2210.39
		140.901	2081.4
		141.261	1955.51
		141.622	1832.92
		141.982	1713.79
		142.342	1598.29
		142.703	1486.6
		143.063	1378.87
		143.423	1275.26
		143.784	1175.91
		144.144	1080.97
		144.505	990.578
		144.865	904.856
		145.225	823.929
		145.586	747.916
		145.946	676.923
		146.306	611.053
		146.667	550.401
		147.027	495.053
		147.387	445.088
		147.748	400.579
		148.108	361.589
		148.468	328.174
		148.829	300.382
		149.189	278.252
		149.55	261.817
		149.91	251.1
		150.27	246.117
		150.631	246.874
		150.991	253.37
		151.351	265.597
		151.712	283.536
		152.072	307.162
		152.432	336.44
		152.793	371.33
		153.153	411.781
		153.514	457.736
		153.874	509.127
		154.234	565.881
		154.595	627.918
		154.955	695.148
		155.315	767.475
		155.676	844.795
		156.036	926.997
		156.396	1013.96
		156.757	1105.57
		157.117	1201.69
		157.477	1302.17
		157.838	1406.88
		158.198	1515.67
		158.559	1628.38
		158.919	1744.85
		159.279	1864.91
		159.64	1988.39
		160	2115.11
		160.36	2244.9
		160.721	2377.56
		161.081	2512.9
		161.441	2650.74
		161.802	2790.87
		162.162	2933.09
		162.523	3077.2
		162.883	3222.99
		163.243	3370.26
		163.604	3518.79
		163.964	3668.36
		164.324	3818.78
		164.685	3969.81
		165.045	4121.24
		165.405	4272.86
		165.766	4424.44
		166.126	4575.78
		166.486	4726.65
		166.847	4876.84
		167.207	5026.13
		167.568	5174.31
		167.928	5321.17
		168.288	5466.49
		168.649	5610.06
		169.009	5751.69
		169.369	5891.17
		169.73	6028.3
		170.09	6162.87
		170.45	6294.71
		170.811	6423.61
		171.171	6549.4
		171.532	6671.9
		171.892	6790.92
		172.252	6906.3
		172.613	7017.88
		172.973	7125.48
		173.333	7228.97
		173.694	7328.19
		174.054	7422.99
		174.414	7513.25
		174.775	7598.83
		175.135	7679.61
		175.495	7755.48
		175.856	7826.32
		176.216	7892.03
		176.577	7952.53
		176.937	8007.72
		177.297	8057.52
		177.658	8101.86
		178.018	8140.69
		178.378	8173.94
		178.739	8201.56
		179.099	8223.52
		179.459	8239.78
		179.82	8250.33
		180.18	8255.14
		180.541	8254.21
		180.901	8247.54
		181.261	8235.15
		181.622	8217.04
		181.982	8193.24
		182.342	8163.79
		182.703	8128.74
		183.063	8088.12
		183.423	8042
		183.784	7990.45
		184.144	7933.54
		184.505	7871.34
		184.865	7803.96
		185.225	7731.48
		185.586	7654.01
		185.946	7571.67
		186.306	7484.56
		186.667	7392.82
		187.027	7296.57
		187.387	7195.95
		187.748	7091.12
		188.108	6982.21
		188.468	6869.38
		188.829	6752.81
		189.189	6632.64
		189.55	6509.06
		189.91	6382.24
		190.27	6252.37
		190.631	6119.63
		190.991	5984.21
		191.351	5846.3
		191.712	5706.1
		192.072	5563.82
		192.432	5419.66
		192.793	5273.82
		193.153	5126.51
		193.514	4977.95
		193.874	4828.34
		194.234	4677.91
		194.595	4526.87
		194.955	4375.42
		195.315	4223.8
		195.676	4072.22
		196.036	3920.89
		196.396	3770.04
		196.757	3619.88
		197.117	3470.61
		197.477	3322.47
		197.838	3175.66
		198.198	3030.39
		198.559	2886.87
		198.919	2745.3
		199.279	2605.89
		199.64	2468.84
		200	2334.34
		200.36	2202.59
		200.721	2073.78
		201.081	1948.08
		201.441	1825.69
		201.802	1706.77
		202.162	1591.5
		202.523	1480.04
		202.883	1372.56
		203.243	1269.19
		203.604	1170.11
		203.964	1075.44
		204.324	985.317
		204.685	899.878
		205.045	819.243
		205.405	743.526
		205.766	672.837
		206.126	607.277
		206.486	546.939
		206.847	491.911
		207.207	442.271
		207.568	398.091
		207.928	359.433
		208.288	326.353
		208.649	298.898
		209.009	277.109
		209.369	261.015
		209.73	250.641
		210.09	246.001
		210.45	247.101
		210.811	253.941
		211.171	266.509
		211.532	284.789
		211.892	308.755
		212.252	338.37
		212.613	373.595
		212.973	414.377
		213.333	460.658
		213.694	512.372
		214.054	569.445
		214.414	631.795
		214.775	699.333
		215.135	771.961
		215.495	849.577
		215.856	932.067
		216.216	1019.32
		216.577	1111.2
		216.937	1207.58
		217.297	1308.32
		217.658	1413.28
		218.018	1522.31
		218.378	1635.25
		218.739	1751.93
		219.099	1872.2
		219.459	1995.88
		219.82	2122.79
		220.18	2252.76
		220.541	2385.58
		220.901	2521.08
		221.261	2659.06
		221.622	2799.32
		221.982	2941.66
		222.342	3085.88
		222.703	3231.77
		223.063	3379.11
		223.423	3527.71
		223.784	3677.34
		224.144	3827.8
		224.505	3978.86
		224.865	4130.31
		225.225	4281.93
		225.586	4433.51
		225.946	4584.82
		226.306	4735.66
		226.667	4885.8
		227.027	5035.03
		227.387	5183.14
		227.748	5329.91
		228.108	5475.13
		228.468	5618.59
		228.829	5760.1
		229.189	5899.44
		229.55	6036.42
		229.91	6170.84
		230.27	6302.5
		230.631	6431.23
		230.991	6556.82
		231.351	6679.12
		231.712	6797.93
		232.072	6913.09
		232.432	7024.43
		232.793	7131.79
		233.153	7235.03
		233.514	7333.99
		233.874	7428.52
		234.234	7518.5
		234.595	7603.8
		234.955	7684.29
		235.315	7759.86
		235.676	7830.4
		236.036	7895.8
		236.396	7955.98
		236.757	8010.85
		237.117	8060.33
		237.477	8104.34
		237.838	8142.84
		238.198	8175.75
		238.559	8203.03
		238.919	8224.65
		239.279	8240.58
		239.64	8250.78
		240	8255.25
		240.36	8253.97
		240.721	8246.96
		241.081	8234.22
		241.441	8215.77
		241.802	8191.64
		242.162	8161.85
		242.523	8126.46
		242.883	8085.52
		243.243	8039.07
		243.604	7987.2
		243.964	7929.96
		244.324	7867.46
		244.685	7799.76
		245.045	7726.99
		245.405	7649.22
		245.766	7566.59
		246.126	7479.2
		246.486	7387.18
		246.847	7290.67
		247.207	7189.8
		247.568	7084.72
		247.928	6975.57
		248.288	6862.51
		248.649	6745.72
		249.009	6625.34
		249.369	6501.56
		249.73	6374.56
		250.09	6244.51
		250.45	6111.6
		250.811	5976.02
		251.171	5837.97
		251.532	5697.65
		251.892	5555.25
		252.252	5410.98
		252.613	5265.04
		252.973	5117.66
		253.333	4969.03
		253.694	4819.37
		254.054	4668.89
		254.414	4517.81
		254.775	4366.36
		255.135	4214.73
		255.495	4063.16
		255.856	3911.85
		256.216	3761.04
		256.577	3610.92
		256.937	3461.72
		257.297	3313.65
		257.658	3166.92
		258.018	3021.75
		258.378	2878.34
		258.739	2736.9
		259.099	2597.62
		259.459	2460.72
		259.82	2326.38
		260.18	2194.8
		260.541	2066.17
		260.901	1940.67
		261.261	1818.48
		261.622	1699.77
		261.982	1584.72
		262.342	1473.5
		262.703	1366.25
		263.063	1263.15
		263.423	1164.32
		263.784	1069.92
		264.144	980.073
		264.505	894.918
		264.865	814.573
		265.225	739.155
		265.586	668.77
		265.946	603.519
		266.306	543.497
		266.667	488.789
		267.027	439.474
		267.387	395.622
		267.748	357.296
		268.108	324.552
		268.468	297.435
		268.829	275.985
		269.189	260.234
		269.55	250.202
		269.91	245.905
		270.27	247.349
		270.631	254.531
		270.991	267.443
		271.351	286.064
		271.712	310.368
		272.072	340.321
		272.432	375.879
		272.793	416.991
		273.153	463.6
		273.514	515.637
		273.874	573.028
		274.234	635.691
		274.595	703.536
		274.955	776.466
		275.315	854.376
		275.676	937.154
		276.036	1024.68
		276.396	1116.84
		276.757	1213.48
		277.117	1314.48
		277.477	1419.69
		277.838	1528.95
		278.198	1642.12
		278.559	1759.03
		278.919	1879.51
		279.279	2003.39
		279.64	2130.49
		280	2260.62
		280.36	2393.62
		280.721	2529.27
		281.081	2667.39
		281.441	2807.78
		281.802	2950.24
		282.162	3094.56
		282.523	3240.54
		282.883	3387.97
		283.243	3536.63
		283.604	3686.32
		283.964	3836.82
		284.324	3987.91
		284.685	4139.38
		285.045	4291
		285.405	4442.57
		285.766	4593.86
		286.126	4744.66
		286.486	4894.76
		286.847	5043.93
		287.207	5191.96
		287.568	5338.64
		287.928	5483.76
		288.288	5627.12
		288.649	5768.5
		289.009	5907.71
		289.369	6044.54
		289.73	6178.79
		290.09	6310.29
		290.45	6438.83
		290.811	6564.24
		291.171	6686.32
		291.532	6804.92
		291.892	6919.86
		292.252	7030.96
		292.613	7138.09
		292.973	7241.07
		293.333	7339.77
		293.694	7434.04
		294.054	7523.74
		294.414	7608.75
		294.775	7688.95
		295.135	7764.22
		295.495	7834.45
		295.856	7899.55
		296.216	7959.41
		296.577	8013.96
		296.937	8063.11
		297.297	8106.8
		297.658	8144.96
		298.018	8177.54
		298.378	8204.49
		298.739	8225.77
		299.099	8241.35
		299.459	8251.21
		299.82	8255.33
		300.18	8253.72
		300.541	8246.36
		300.901	8233.28
		301.261	8214.49
		301.622	8190.01
		301.982	8159.89
		302.342	8124.17
		302.703	8082.89
		303.063	8036.12
		303.423	7983.92
		303.784	7926.37
		304.144	7863.55
		304.505	7795.55
		304.865	7722.47
		305.225	7644.42
		305.586	7561.49
		305.946	7473.82
		306.306	7381.53
		306.667	7284.76
		307.027	7183.63
		307.387	7078.3
		307.748	6968.91
		308.108	6855.63
		308.468	6738.61
		308.829	6618.03
		309.189	6494.05
		309.55	6366.86
		309.91	6236.64
		310.27	6103.56
		310.631	5967.83
		310.991	5829.64
		311.351	5689.18
		311.712	5546.67
		312.072	5402.29
		312.432	5256.27
		312.793	5108.8
		313.153	4960.1
		313.514	4810.38
		313.874	4659.87
		314.234	4508.76
		314.595	4357.29
		314.955	4205.66
		315.315	4054.1
		315.676	3902.82
		316.036	3752.03
		316.396	3601.96
		316.757	3452.83
		317.117	3304.83
		317.477	3158.19
		317.838	3013.12
		318.198	2869.82
		318.559	2728.5
		318.919	2589.36
		319.279	2452.61
		319.64	2318.43
		320	2187.02
		320.36	2058.57
		320.721	1933.26
		321.081	1811.27
		321.441	1692.78
		321.802	1577.96
		322.162	1466.97
		322.523	1359.97
		322.883	1257.11
		323.243	1158.54
		323.604	1064.41
		323.964	974.845
		324.324	889.975
		324.685	809.922
		325.045	734.801
		325.405	664.721
		325.766	599.781
		326.126	540.074
		326.486	485.687
		326.847	436.696
		327.207	393.173
		327.568	355.18
		327.928	322.771
		328.288	295.992
		328.649	274.883
		329.009	259.472
		329.369	249.783
		329.73	245.83
		330.09	247.617
		330.45	255.143
		330.811	268.396
		331.171	287.358
		331.532	312.001
		331.892	342.291
		332.252	378.183
		332.613	419.626
		332.973	466.561
		333.333	518.92
		333.694	576.629
		334.054	639.605
		334.414	707.757
		334.775	780.988
		335.135	859.192
		335.495	942.258
		335.856	1030.07
		336.216	1122.49
		336.577	1219.4
		336.937	1320.66
		337.297	1426.11
		337.658	1535.62
		338.018	1649.01
		338.378	1766.14
		338.739	1886.83
		339.099	2010.9
		339.459	2138.19
		339.82	2268.5
		340.18	2401.66
		340.541	2537.46
		340.901	2675.73
		341.261	2816.25
		341.622	2958.82
		341.982	3103.25
		342.342	3249.32
		342.703	3396.83
		343.063	3545.56
		343.423	3695.3
		343.784	3845.84
		344.144	3996.96
		344.505	4148.44
		344.865	4300.07
		345.225	4451.63
		345.586	4602.9
		345.946	4753.66
		346.306	4903.71
		346.667	5052.82
		347.027	5200.77
		347.387	5347.37
		347.748	5492.39
		348.108	5635.63
		348.468	5776.89
		348.829	5915.96
		349.189	6052.64
		349.55	6186.74
		349.91	6318.06
		350.27	6446.42
		350.631	6571.63
		350.991	6693.52
		351.351	6811.9
		351.712	6926.61
		352.072	7037.49
		352.432	7144.37
		352.793	7247.1
		353.153	7345.53
		353.514	7439.53
		353.874	7528.96
		354.234	7613.69
		354.595	7693.59
		354.955	7768.57
		355.315	7838.49
		355.676	7903.28
		356.036	7962.83
		356.396	8017.05
		356.757	8065.88
		357.117	8109.24
		357.477	8147.07
		357.838	8179.31
		358.198	8205.92
		358.559	8226.86
		358.919	8242.1
		359.279	8251.62
		359.64	8255.4
		360	8253.44

## Sheet: Figure 3b
					Inset:
layer number	SHG Intensity (counts)	layer number	Fitting (y=ax^2)				SnP2Se6		Fitting (y=ax^2)		2H-MoTe2
x	y	x	y			layer number	SHG Intensity (counts)	layer number		layer number	SHG Intensity (counts)
1	166	1	166			x	y	x	y	x	y
2	522	2	664			1	166	1	166	1	953
3	1155	3	1494			2	522	2	664	2	8
4	2022	4	2656			3	1155	3	1494	3	1452
5	3155	5	4150			4	2022	4	2656	4	3
6	4528	6	5976			5	3155	5	4150	5	2010
7	6028	7	8134			6	4528	6	5976	6	12
8	8129	8	10624			7	6028	7	8134	7	1645
9	9730	9	13446			8	8129	8	10624	8	9
10	11853	10	16600			9	9730	9	13446	9	1199
11	14526	11	20086			10	11853	10	16600
12	17025	12	23904			11	14526	11	20086
13	19539	13	28054			12	17025	12	23904
14	21399	14	32536
15	23126	15	37350
16	24772
17	26421
18	27927
19	29164
20	30656
21	32002
22	32675
23	33054
24	33621
25	34094
26	34567
27	35135
28	35608
29	35797
30	35986
31	35986
32	35702
33	35608
34	35324
35	35229
36	35324
37	35608
38	35797
39	35782
40	35765
41	35734
42	35716
43	35702
44	35608
45	35418
46	35229
47	35040
48	34945
49	34851
50	34756
51	34567
52	34378
53	34094
54	33905
55	33810
56	33621
57	33527
58	33337
59	33243
60	33054
61	32959
62	32864
63	32675
64	32486
65	32486
66	32391
67	32297
68	32202
69	32013
70	31729
71	31445
72	31445

## Sheet: Figure 3e
	MoS2		WS2		MoSe2		WSe2		GaSe		InSe		SnP2S6		MoTe2		This work
x	y	x	y	x	y	x	y	x	y	x	y	x	y	x	y	x	y
810	5000	832	4500	1560	50	885	1000	800	10	800	12	810	4060	1550	2500	1550	1320
1160	430	1032	1600	1620	37	1480	60	900	20	900	100
1600	6.3	1560	5.4

## Sheet: Figure 4a
	10 mW cm-2	1 mW cm-2	500 μW cm-2	200 μW cm-2	50 μW cm-2	10 μW cm-2	Dark
Vg	Ids
x	y1	y2	y3	y4	y5	y6	y7
-50	2.64677e-08	7.81058e-09	2.32787e-09	1.31022e-09	1.60452e-10	1.07471e-11	3.61301e-12
-48	2.6997e-08	8.00652e-09	3.12668e-09	1.34554e-09	1.66233e-10	1.23803e-11	3.41868e-12
-46	2.77395e-08	8.19617e-09	3.33847e-09	1.40601e-09	1.70788e-10	1.50069e-11	3.26144e-12
-44	2.80664e-08	8.39208e-09	3.35826e-09	1.45909e-09	1.759e-10	1.78962e-11	3.18668e-12
-42	2.83687e-08	8.41159e-09	3.36191e-09	1.46743e-09	1.73246e-10	1.98493e-11	3.13829e-12
-40	2.99651e-08	8.54344e-09	3.4403e-09	1.48859e-09	1.77057e-10	2.19384e-11	3.14715e-12
-38	3.44949e-08	9.28516e-09	3.73783e-09	1.64534e-09	2.14422e-10	2.86397e-11	3.67764e-12
-36	4.12e-08	1.10222e-08	4.5538e-09	2.05919e-09	3.3872e-10	4.56278e-11	4.98868e-12
-34	4.87169e-08	1.35017e-08	5.73141e-09	2.64806e-09	5.24124e-10	8.42157e-11	8.92282e-12
-32	5.68341e-08	1.66651e-08	7.2275e-09	3.4064e-09	7.4737e-10	1.64377e-10	1.51813e-11
-30	6.71968e-08	2.13178e-08	9.21071e-09	4.48123e-09	1.17179e-09	2.59136e-10	3.5084e-11
-28	8.1472e-08	2.75514e-08	1.25126e-08	6.43554e-09	1.95397e-09	3.36854e-10	6.51991e-11
-26	9.68687e-08	3.42363e-08	1.61613e-08	8.68718e-09	3.5163e-09	4.75214e-10	1.11442e-10
-24	1.11727e-07	4.15089e-08	1.93006e-08	1.05993e-08	5.28306e-09	8.51347e-10	1.80001e-10
-22	1.29711e-07	5.18237e-08	2.32494e-08	1.27458e-08	6.87242e-09	1.76731e-09	3.40234e-10
-20	1.58414e-07	7.01937e-08	3.08878e-08	1.79947e-08	8.93452e-09	2.80753e-09	8.11959e-10
-18	2.00948e-07	8.96843e-08	4.31831e-08	2.78584e-08	1.4183e-08	3.58146e-09	1.44018e-09
-16	2.42411e-07	1.03885e-07	5.69993e-08	3.80195e-08	2.48993e-08	4.50755e-09	1.95526e-09
-14	2.72051e-07	1.15812e-07	7.29295e-08	4.45118e-08	3.63862e-08	7.53656e-09	2.68678e-09
-12	2.97348e-07	1.42977e-07	9.31535e-08	5.13023e-08	4.36574e-08	1.41604e-08	5.01434e-09
-10	3.52589e-07	1.88396e-07	1.22718e-07	6.92988e-08	4.95586e-08	2.26409e-08	1.00568e-08
-8	4.21063e-07	2.3772e-07	1.51998e-07	9.93249e-08	6.66314e-08	3.18068e-08	1.7314e-08
-6	4.77266e-07	2.7922e-07	1.77643e-07	1.30472e-07	9.99612e-08	4.33095e-08	2.61326e-08
-4	5.22444e-07	3.2369e-07	2.04129e-07	1.57135e-07	1.37962e-07	6.24984e-08	3.74048e-08
-2	6.13582e-07	3.88854e-07	2.50897e-07	1.88034e-07	1.71819e-07	8.5799e-08	5.52231e-08
0	7.34989e-07	4.63287e-07	3.05522e-07	2.3582e-07	2.06068e-07	1.09287e-07	7.85161e-08
2	8.64584e-07	5.29388e-07	3.58829e-07	2.89517e-07	2.58637e-07	1.33945e-07	1.04512e-07
4	9.90451e-07	5.99697e-07	4.09237e-07	3.41719e-07	3.21809e-07	1.73172e-07	1.3459e-07
6	1.16277e-06	7.13543e-07	4.79807e-07	3.93626e-07	3.87505e-07	2.20512e-07	1.78438e-07
8	1.33541e-06	8.45471e-07	5.57655e-07	4.69488e-07	4.53624e-07	2.68379e-07	2.28983e-07
10	1.4943e-06	9.59231e-07	6.36986e-07	5.50203e-07	5.45409e-07	3.19623e-07	2.79923e-07
12	1.65011e-06	1.06577e-06	7.23907e-07	6.27348e-07	6.42869e-07	4.0088e-07	3.34565e-07
14	1.88973e-06	1.23586e-06	8.57191e-07	7.10533e-07	7.36322e-07	4.9186e-07	4.15006e-07
16	2.13346e-06	1.41706e-06	1.01991e-06	8.58299e-07	8.35066e-07	5.75686e-07	5.02814e-07
18	2.33097e-06	1.56141e-06	1.16978e-06	1.02296e-06	1.00117e-06	6.56147e-07	5.90258e-07
20	2.50824e-06	1.68623e-06	1.29831e-06	1.15894e-06	1.18279e-06	7.9248e-07	6.90992e-07
22	2.8113e-06	1.91636e-06	1.4777e-06	1.27572e-06	1.33818e-06	9.53219e-07	8.53058e-07
24	3.14035e-06	2.18264e-06	1.69773e-06	1.49322e-06	1.45995e-06	1.10765e-06	1.02758e-06
26	3.41355e-06	2.41252e-06	1.9003e-06	1.74403e-06	1.67684e-06	1.2515e-06	1.1728e-06
28	3.65463e-06	2.59904e-06	2.07612e-06	1.94203e-06	1.92207e-06	1.4773e-06	1.30265e-06
30	4.06282e-06	2.91333e-06	2.35007e-06	2.08015e-06	2.1244e-06	1.71244e-06	1.53861e-06
32	4.47682e-06	3.24727e-06	2.67753e-06	2.35359e-06	2.30271e-06	1.90841e-06	1.82021e-06
34	4.82645e-06	3.54248e-06	3.00966e-06	2.69487e-06	2.5845e-06	2.06815e-06	2.09789e-06
36	5.00193e-06	3.70584e-06	3.21264e-06	2.92433e-06	2.82632e-06	2.3464e-06	2.26459e-06
38	5.07542e-06	3.80055e-06	3.28891e-06	2.91379e-06	2.86314e-06	2.5923e-06	2.35571e-06
40	4.94417e-06	3.71203e-06	3.17614e-06	2.82272e-06	2.75482e-06	2.65601e-06	2.30406e-06
42	4.8242e-06	3.58486e-06	3.04199e-06	2.74328e-06	2.6608e-06	2.48594e-06	2.24794e-06
44	4.75795e-06	3.48339e-06	2.94716e-06	2.69953e-06	2.60683e-06	2.33738e-06	2.19894e-06
46	4.72405e-06	3.44276e-06	2.92579e-06	2.66794e-06	2.56015e-06	2.2717e-06	2.1757e-06
48	4.6288e-06	3.38225e-06	2.89246e-06	2.63164e-06	2.52378e-06	2.27491e-06	2.10796e-06
50	4.56982e-06	3.34448e-06	2.84141e-06	2.53239e-06	2.49226e-06	2.22646e-06	2.05364e-06

[truncated: 9 more sheets: Figure 4b, Figure 4c, Figure 4d, Figure 4e, Figure 4f, Figure 5c, Figure 5e, Figure 5f, Figure 5g]
